# Supplementary material for: High-throughput immuno-profiling of mamba (Dendroaspis) venom toxin epitopes using high-density peptide microarrays
Source: Sci Rep. 2016 Nov 8;6:36629. doi: 10.1038/srep36629 (PMC5100549; doi:10.1038/srep36629)
Supplement: Supplementary Dataset 1 [file srep36629-s2.csv]

Peptide	Signal
AWASEGNESANK	112.89
YTAITRGCAATC	169.11
LEEINANMEAGF	77.11
QIHDNCYGEAEA	70.22
KYCKLPARYGPC	119.78
QIHDNCYGEAEK	112.89
CPTVKPGVDAKC	359.33
GNLLGKRYPRAC	112.00
CVTANTIFGITT	312.11
PGRCYQKIPAFY	110.11
EASCYKKTWSDH	141.56
MLVAIHCCRSAK	63.78
CNATFSDQSKIC	116.44
FATSEDCPDGQN	64.67
FKGTLKFAKKIT	144.78
AAKYCKLALRIG	74.22
EECAAGQKIANK	186.44
IKALTMEGNQAA	98.78
IATQTREKEFVV	80.78
QAPADHCQLDHY	117.22
PGRCYQKIPAFA	196.22
CARVAANCFARA	85.67
DCPNGHVCYTAT	106.56
IRCFATPDVTSQ	76.89
GAAKRPVSMIWA	85.89
KRGAIDVCPKNS	138.78
SHTSSLPTEGTM	90.33
YMVSTSAVPVKR	329.44
SHTSSLPTEGTA	91.11
WPYAKTYTYDSC	159.00
KSCEENSAYKKY	156.33
ADHNNVVRIVA	79.11
PGDDNLEVKACT	80.56
GCPKKEIFRKSI	162.78
PHAQQPGPNPFV	146.22
GCGGNANRFKTI	6595.00
HAHHHNASLKSC	103.56
GCPKKEIFRKSA	177.89
DRLAAICAAGAP	136.33
GCGGNANRFKTA	5021.33
GCIAVCPKNSLV	717.78
FPCSVNHHHH	65.44
ALCYNMYMVSTS	68.44
FPCSVNHHHH	72.78
CAVPNRPWWHFA	266.33
EIVECCSTDKAN	73.44
QNLCAKGTLKFP	280.89
GHAVTVLGEIRM	103.89
EIAQKRFALILA	66.44
PRATKTCVEASC	70.89
VYCARFQICRDG	81.56
VGYPKAMIECCS	78.00
HLLALLGLLTL	61.22
VTIVCLDLGASL	74.89
TIFMLKAWLNEM	82.56
SIHCCRSDKCAE	78.67
NGEKICAKRYSE	169.22
GASGGETNCYKK	266.78
HRDMAFCYHNTG	162.33
EDSCAKNIWTFD	101.22
AAQHNRISTLW	62.11
RTGVDIQCASTD	64.56
TCPIPEAYDSIH	72.56
EERHAALRELMD	70.11
IRSEVTAICIIC	63.67
VPNRSWWHAANY	319.56
RDHRGAIIERGC	912.78
CAKMFMVSNKTV	114.22
NLYSLAKMGDSQ	170.67
LQALKEEPQTVP	389.89
QVPLEAPLLFLL	56.44
TSADCPPGQNLC	66.78
RFAEALSTKFS	138.11
CCSTDDCAKFQ	98.00
EKACYKFVTKLP	214.22
LQALKEEPQTVA	702.67
PCSAAVQGSSAP	1346.44
KKQAEIVDLHNS	245.22
KLVPIAHKACPE	233.89
AKVKAGVEIKCC	1988.00
SCYKKTASDHRG	2465.33
TKECAELVCQYS	97.44
HPPKMVLGRGCA	1644.78
GANLCFKRWQYI	74.00
FTYSACRGNANR	112.56
HPPKMVLGRGCG	1573.00
FKNMIHCTVPAR	94.67
CSQRGKAEELGC	322.44
INHRATEITRGC	84.11
TTEDCPAGQNLC	105.78
TPKNYDIIKGCA	217.22
PAVKKGVKINCC	144.78
ANLSNFNPSALN	95.22
CPSLRDPAPTAP	69.44
AQYISERGCGCP	91.11
GVNIKACSRDNC	177.00
GGKITAYFHKTL	80.78
TSSLPTEGTANK	144.33
ANLSNFNPSALA	131.56
RYLLCCRIDNCN	91.00
YTYESCQGTLTC	138.00
YTYESCQGTLTA	99.11
RYLLCCRIDNCA	64.22
METSVAASAEDF	68.67
PSVKNGIEINAC	60.67
VNHHHHHAASL	76.56
YTYESCQGTLTS	77.44
FKNMIACTVPNR	110.44
CPTAAWPYQTEC	94.56
KSCEENACYKKY	245.00
SLADTFEHVIEE	74.11
TKTWCDNFCAMR	143.33
SLADTFEHVIEA	70.67
CFAACSSSYI	96.33
RNLLGARYRRGC	90.78
ANSCYRKSRVHP	92.22
YPKEMIEACSTD	52.22
SCYKMAIRTSPD	103.33
ITPDITAKDCPN	54.78
YDSAQGTLTSCG	85.89
YNEAEAISGCWP	80.89
CHSQMSSQPAT	613.00
ICFKRFNERKLL	66.11
ICFKRFNERKLA	64.00
RETIHCAETDKC	79.00
AYGCVKCCNTDK	106.11
EAAFHAAAAAA	199.33
KGNANRFSAIEK	1314.11
EDCHPASHAIPF	118.78
TFAKALTMEGNQ	557.78
KFAYHNIGMPFR	1471.44
PMYPLPALIPDT	64.89
APEGKNLCFKAT	171.11
EYRDAINCCGTD	102.22
TCCAASLWIKSV	123.56
EKICFKKAHQRR	101.11
AVCLDLGYSLKC	82.00
TNSGAAPVSSMA	94.67
FKKAHQRRPLSR	115.44
ASSYCRDGTGEK	115.33
QMQAPQLPQNPH	75.00
YDEAEKIAGCWP	80.56
PAQHHINPQMP	75.00
AGEAPMQPQPPI	72.33
TSRARRLPPHLA	113.44
STDNCNKFAFGK	831.56
NIWRNIAFDNIR	111.89
DIIYIIGAHSLE	59.00
PKSSALAKVVCC	204.33
PKPTAVRETIRC	97.33
LTCVASDSIWFP	74.89
YIAKYQVENDQS	66.89
LPAETGLAKAYI	136.33
LLLLGLLTLAA	97.67
KVVTAHRDMKFC	131.67
KKTTANRGCAAT	146.00
HRGSITARGCGC	283.00
FKRYAERKLLGK	124.11
LPAEAGLCKAYI	80.67
ARIKCCTSDKCN	83.56
TLWWAGCVETCT	75.67
ANLSNFAPSALN	862.00
ELNVVRLDANNV	57.44
KRKIPSFYYKWA	109.00
QTACCKGDRCAK	154.11
GCGCALTLPFLR	82.56
LAAQQCLQAIYG	147.22
KRKIPSFYYKWK	131.22
HWNSYCTETDAF	100.44
EAKFCYSDVFMP	74.67
RAAQQALEFIYG	130.44
VSRGCTATCPKA	2471.11
KACAATCPKVDN	1153.89
IPHYQSIQHPLA	173.78
ADGAVCYTKTWC	130.89
CAENSCYRKSRV	97.00
CAENSCYRKSRR	64.56
SGEDCAPASHKI	195.22
IPHYQSIQHPLQ	273.89
DLDRCCQIHANC	89.56
IGSCKKQASSFY	1306.78
QKICFAKWTKMG	343.89
SAFYYSKGANAC	117.67
PAWHFANYGCYC	171.11
SQTCPPGEDACY	119.33
LTCAKSDSIWFP	99.33
SCQGTATSCGAA	75.56
CYQMYMASKSTI	171.56
FSTIEKCARACV	94.67
SCQGTATSCGAN	65.89
SVCASESRWVTD	97.33
IGGIATEECAAG	77.89
DITWGAAATCPK	1114.67
CTADETWKFYR	94.78
VDAGCAATCPKV	2456.00
EKICAKRFDQRK	104.89
GFCSQRAKRVEL	2960.11
ENTPLEPPPAYL	163.00
AAPAKEVSIRGQ	141.67
IASKTCPAGKNL	344.78
GKVIELACVATC	76.89
PRYTEITRGAAA	1128.78
PKIPLIIIGAGC	57.11
PEAAPREIVECC	102.67
LAELMDLYLKMK	79.33
NVRETIACCNTD	79.00
AEYISERGCGCP	128.33
CPTVRTGVDAQC	62.11
QRRFSSPRVLLS	163.67
DSLGTIIAEYAG	98.33
FKRFNERALLGK	72.33
TICYNHLTIRAE	58.67
EETFCYSDVAMP	61.11
CYKKQWSDHAGT	152.00
AVVTIVCLDLAH	67.78
HSQLIVHADLKP	81.78
QRRFSSPRVLLA	63.78
NSCYKRSLPAIP	305.22
KMYMVAAPKVPV	177.56
LQPQAGEAPMQP	75.56
ANCFARAAYIDK	93.44
APQHHINPQMP	72.56
CAITPDVTSQAC	126.44
SSATPTTTGCSG	110.67
EGNQASWRAIRI	82.11
ETGAAAKQCSPC	78.67
PLCGWGTAAPTS	101.89
TVKPAVNIKCCS	107.56
YNQKKKACERFD	101.44
TIIKAGCGCPRV	165.89
CGMRGKAVDLGC	416.22
EFYKIFAFEIGE	66.89
ISACWPYIKTYT	65.00
KSIFGIATEDCP	67.89
AENYDSIHCCKT	93.22
VKYVCCNTDKCA	67.00
KRGAIDVCPKSS	137.56
ACRGIDKRYWNS	118.78
QRTTEKANRVVD	118.78
GATTQNCPAGQN	72.56
KNAYKKQWSGHR	108.33
LRIGPCKAKIPS	328.67
LQHRTFCALPAE	92.67
KYDPCFGHKIDR	331.78
CPAGQNLCFIAR	76.44
SLVISYNLASLN	758.11
GYFPCSVNHHH	107.22
FKTIDEAHRTCV	112.22
SIGGASTEECAA	64.33
GYFPCSVNHHHA	97.22
RPAIKTCPGETN	66.67
KYANKVHTCRNG	144.44
EKEFVVVGGAH	77.78
ARVDLGCAATCP	177.67
AKSKTCPRGEDI	211.00
SSLLVKYVCCNA	1020.33
AHTTTSRAILTN	1109.22
NQQSSQRPTIK	385.11
PPPLYLMEEPAA	65.22
HSFTYSGCGKAA	183.89
YYIVPAYSDITW	71.78
RTKDGAPTTGRK	644.67
ADEYACVKCCNT	88.00
CTSRGKAIELGC	741.56
YQFKNMIKCTAP	243.67
SIWADARGTIIK	120.67
YKEYFFEAKCKN	92.67
ADEYACVKCCNI	66.33
ALAELHNQNAMP	211.67
APEEKFCYSDVF	153.44
MVLGRGCGCPPG	83.00
MVLGRGCGCPPA	76.33
TLWWHGCAETCT	77.11
VKKGVAIYCCKT	109.67
CATPRGDMPGPY	241.11
TKMGPKLYDVSR	2978.89
VYASGCSSYCRD	74.56
MICYAQRSLQFP	102.89
DADRCCQVHDNC	87.00
AKVIELGCVATC	115.00
QQAIQPSKENKD	326.67
KADEYGCVKACK	179.11
AKGTLKFPKKT	160.00
KKQWRAHRGTII	99.33
LKKFPLKFPA	433.67
EKTAYKKSVRKL	131.11
ANLCFKGTLKFP	134.00
RACELPAETGLC	66.11
CGWGTYAPASWG	166.33
GARGNANRFKTI	5944.67
NCPEVFCANFHT	109.11
AATCPKSAALL	652.67
NLAGSGGFGSVY	319.33
PASSPLVCPAKG	225.11
TCEEKTCYKKAV	207.11
IKSARVCTPVGT	343.33
AAPSAGSCFGF	150.00
QSSAPPTIKTC	146.00
GCGCPKKEAFRK	121.89
CFAGAPANDNNY	134.89
RVVDCMPHIAL	86.67
WGTYAPTAWGCF	106.00
FHYNLAAQQCAQ	427.33
VYANASNFNPSA	156.56
ADCSSSAIL	91.00
YSACGKNANRFR	101.67
DIKHCKIWAGND	59.22
VRYGPCKAKIPS	114.78
PVARSSCPTKEC	123.78
RTCAKTFSDQSK	251.89
SCKKQFSSFYAK	131.78
FKTIDECRRACV	134.00
VDDLISAIPATI	130.11
LFAFIIYSLCFC	65.56
GCRGNANRAKTI	118.00
PEGKNACYKMFM	439.33
GGSGTPVADLDR	212.56
KGLCAAHKPAFY	88.11
TATCPKPTAVRE	194.78
KTCYKKSARKLP	129.67
CNRFHTCRNGAK	99.33
GITTENCPAGAN	79.67
PPQAANKPLPAP	249.11
AEIKCCSTDD	54.56
NGAKICFKRFDQ	128.56
WTKMGPKLYAVS	7287.67
APYACELIVAA	59.44
AHVPEIIARDG	64.89
RWRDHRGAITER	622.22
NMIHCTAPNRSW	136.67
VIIGGRSYAALG	79.11
YPGLATKGNLET	122.67
SCAKMIWTYDGV	85.44
ARIVAASTCTPA	83.89
CFKKWTAMGPKL	131.89
DSIWFPTSADCP	64.22
DRINHVSNAGCP	168.22
MKAGTKLECCTS	110.78
IMTQTRAKEFVV	70.22
DVARGCTATCPK	2082.67
RFDQRKLLGARY	131.56
FLHSQAIVHLDL	75.22
SRGKVIALGCVA	77.56
IYKTCPEGQNAC	75.33
CLNCPAMFCGK	119.33
KCYPFTYSGARG	255.22
QSTTRAATKSCE	501.00
KGNAETLSGPND	78.78
CEEASCYKKYWR	89.78
EDSCYANIWRNI	117.00
VLLSENTPLEAP	62.67
VPPNNRNIAVEI	173.78
NIIARGCGCFTP	220.78
SCYRKSRRHPAK	343.22
PCSSPAVCPAKG	209.33
ALAKVVCCSTD	63.11
KSIAGITTEDCP	77.78
VCNTINLDDAKI	108.33
APYNDNNYNADL	80.00
NACSKNHLASRQ	301.00
NKTQKASDPVTR	135.33
PNPAPSGCRGID	76.33
RAGGKITNYFHK	76.11
LPGVIAARGCGC	1398.89
KRGCINVCPKDA	94.33
FLASQLIVHLDL	57.11
VKSNSIWFATSE	1385.22
PLLFLLEAYKNY	66.56
LKCYKLAPPFWK	77.11
KRGCINVCPKDS	116.22
YLFQGFSSNLMG	110.44
LPFDYSGCGGAA	94.78
YLFQGFSSNLMA	108.11
PHLQQPGANPFV	114.33
ERKRAQSTLDKH	125.89
METLLLTLLVVT	48.22
KMGDSQGATARP	159.56
DACPATSALVKY	191.56
RFQKCRNGEKAC	128.33
NHVATSGCSSYC	128.67
GHVAYTKTWCDN	88.67
METLLLTLLVVA	56.67
ETLSGPNDATRG	169.33
GHVAYTKTWCDA	76.44
TCPKVAAGVEIK	668.22
GHVAYTKTWCDG	65.78
ETLSGPNDATRA	169.22
PKGQLKQAFYET	326.56
GKRYDAGCAATC	142.67
THPTHFHAAHPA	641.78
YKNIWTFDNIIA	70.89
VAIGSCKKQFSS	4540.78
FYYSKGANKAYP	3922.44
SNSIWFPTSEDA	107.44
YKNIWTFDNIIR	64.67
SNSIWFPTSEDC	105.11
ACQGTLTCKDG	53.78
RGCGCPTAMWPY	1993.33
LNRTSRRKRYAE	104.00
RWRDHAGSITER	254.56
LVLKYVCCNTAR	75.33
ALVKYMCCATNK	113.67
TNCGENSCYRKA	192.56
CYKTPAVKPETC	65.22
ACPIPENYDSIH	99.78
REYISERACGCP	84.00
RGCGCPTAMWPA	2412.89
ACPKKEIFRKSI	145.56
GIALHCCQSDKC	70.56
VKPYAQITCCS	106.00
HFHAAHPALHQM	189.22
CDNFCGMRGKAV	5365.78
PKNSLLVKYACC	1345.00
PRAAKTCVENSC	91.22
YYLNHRYSDATW	145.44
ATAPKADEYGCV	78.78
KSCGENSCYKAT	185.44
QNLCFKKAYYIV	55.33
TCATVKTGIVQC	80.22
PATTKSCAENSC	80.44
IARGCGCPKVKR	585.00
IARGCGCPKVKP	1729.22
IARGCGCPKVKQ	946.56
FTCFTTPADTSE	59.78
GATVAVLEKVPV	108.00
QANTPATTKSCV	406.11
PLIPDTPLESWP	72.67
NLKLILAGCSSS	96.78
YCRDGTGEKCAT	115.22
QNAPPNNRNITV	85.78
PLIPDTPLESWA	120.67
CLACPEVFCRNF	115.44
KVHTCLNAEKIC	70.44
PLCAWGTYAPTS	84.67
ITCEEKACYKK	140.78
GFVRALAELHNQ	69.89
ALLVVTIVCLDL	51.56
SQICADGHVCAT	57.56
GFVRALAELHNA	73.00
HPLQPQAGEAPM	94.67
RYARGCAVTCPV	135.22
RRHSDAARRGE	97.56
ATIGCAEKTCYK	150.33
QNLAFKRWQYIS	60.67
FFETKCKNPNAE	70.67
CFGHKIDAINHV	579.22
RGIDKRYWASQC	102.00
KARWRDHRGYRT	276.89
LYDASRGCTATC	80.44
GAPKKEIFRKSI	109.89
MLSAQVPLEPPL	65.33
TANCNPFPTRKR	420.33
VYKATYHGATVA	105.44
DGFCRIAGERVD	81.44
KLVPIAHKACPA	562.00
ITYKRGAADACP	310.78
TGYLTGNSNDAL	70.78
TMANKKRAGWRF	120.22
YSLCFCALIILS	81.11
KKQWSGHAGTII	215.56
CYNALTIRSEVT	71.00
LAIGPCKRKIPS	119.56
DPAFGHKIDRIN	1292.78
KKRAGARFIRID	111.11
VATPKVPVKRGA	2665.00
VATPKVPVKRGC	1247.00
KAQICRNGEKIC	115.11
LVKYVACNTNKC	101.44
CHRDMAFCYHNT	105.44
ANYFYILAYQVE	64.22
GFSSALMGSLVI	143.89
WKNTIPAQGART	137.00
ITERGCGCPSVK	183.22
EASVCDSTSEWV	89.11
FKRFDQRKALGK	100.89
ITERGCGCPSVA	282.33
QLPFAYKTCPEG	1056.56
NSLVLKYVCCNA	107.22
LFIIYSLAFCLL	55.00
SCYKNIWTFANI	131.11
GAPGDNRQLASD	74.78
LPQTVCTASALL	79.67
AAACPTADE	63.33
TCPEAKPREAVQ	475.33
RAHSDPARRGEL	105.44
NSLVLKYVCCNT	118.22
TGNANDDLKCDH	69.44
VPAFWKTCPEGK	117.22
VVTCKPAETFCY	111.22
AICFAGAPANDN	85.67
VIAATIFMLKLW	68.89
EAGEVYKNTSAT	376.67
IVQCCSADKCNH	55.67
AAEFAKIFQFEI	63.56
RDMKACYHNTGM	227.44
THPTHFHAIHAA	563.00
CYKKQASDHRGT	2669.67
VANGIEINCCT	82.00
RQAASDANYFYI	85.00
DFAELPAETGLC	82.22
VIPRYTEITRGC	112.78
YLMEEPLALNRT	84.33
EECAAGQKRCNK	121.11
GVNIKCASTDNC	88.67
CPKVKPAVNIKC	142.11
EECAAGQKRCNA	255.33
APAEPGPCKASI	111.89
AKGTLKFPKKIT	178.56
AELTPASGAAKY	424.89
KQASPCSAAVQG	153.33
YLMEEPLALNRA	129.00
LKKLPLKAPIKR	150.67
PKNAALVKYMCC	176.00
YNQKKKQCAGFT	141.56
TWGAAATCPKPT	374.78
KFSYRYGGKITA	104.89
KFSYRYGGKITN	86.44
KALCKAHKPAFY	139.33
RRHYVVPAIYD	102.11
VCNTINLDANKI	112.78
ETCTEDETAKFY	116.11
CFITPDITSKAC	96.78
RRHYVVPAIYD	81.67
TPAPSATITCEE	70.56
PKPTNVRATIRC	84.89
TMNKTQAHSDPV	88.11
CTTDRCNGAAGG	377.56
YQKIPAFYANQK	3668.89
PLNGHATLIPHY	94.22
RMYDFTAGCAAT	59.44
TEDCPAGQAVCF	174.22
GCTATCPAADDD	56.78
AEPGPCKASAPA	1522.56
FHYNRAAQQCAE	82.44
GCAATCPAVKPG	2300.11
CGCPKVKQGIHA	368.00
AATSWGCFADCS	92.78
CGCPKVKQGIHL	290.22
PAGKNLCYQMYM	168.78
YKNYLDAAAMSM	78.11
PAGKNLCYQMYA	177.00
YPGARTKGNLET	112.56
NQLGTKPPATET	4903.67
RGEYAVCDSESR	137.89
CGCPRVKAKIKC	106.56
TCPKVKPYEQAT	122.33
YQVENDQSLEAM	60.56
FKKLHQRRPLSR	114.11
PKADDDGCVACC	90.33
ASAPEFESRFRY	83.22
QQVIQPSAENKD	71.78
TVTVAENVNLDN	58.22
CRNGENQCFKRA	85.78
KTWCDAFASIRG	131.56
CRNGENQCFKRF	96.33
AKCCSTDNCNKF	125.22
DIIYIAGGHSLE	69.67
VPNRSWWHFAAY	142.44
PLKAPVKRGCAD	877.56
GEVYKNTAATKE	650.22
YCTETDTFAKAL	98.67
QLPFIYKTCAEG	2615.11
HQITGGAFSSGV	156.89
TDKSFGGVATEE	2210.78
TAPSYNANNLGF	100.44
AAAFYKIFQFEI	78.00
LKLWANEMLPQT	170.78
ATDNCDPFPVKN	210.89
GVPTTGRATEAG	614.44
YQVENDQSAEQM	62.56
WKAKQCLPADYS	161.33
TCPEAKPAEIVQ	79.89
DLISVIPATIFA	62.67
DLISVIPATIFM	63.00
ETWKFYRKCCAT	130.22
PATTKTCPGETN	65.22
RGCGAPKVKRGV	160.89
PCMFFASAFYYS	51.56
TCPEAKPAEIVE	59.78
AGRKTEAGPELT	75.22
YTYDSCAGTLTS	63.22
IKCCSTDNCDAF	95.78
RDGTGEKCCTTA	70.33
GAAVKQCSPASA	135.56
RDGTGEKCCTTD	53.33
TTATCGDDSCYK	100.67
LQFIYGGCGGNA	77.11
NIAYEKRWNSHQ	96.00
GARTERGCGCPS	69.67
IFQFEIGEVYKA	143.44
ADMGNGSILFGI	78.11
PTTGRKTEAGPE	166.78
PTTGRKTEAGPA	415.44
YDEAEAISGCWP	94.00
ERGCGCPSAKKG	101.00
LALKYECCNTDR	107.67
CGKGTCCAVALW	58.78
ACLPFDYSGCGG	164.67
AVPKIYDSTRGC	133.44
QEGFAEGAVRAL	268.67
PYEQITCCATDN	79.67
WKFYRKCCTANL	68.78
PAFYANKDSHRC	100.11
APHDPRGTIIVR	174.78
SGEDCHPASHKA	235.00
TKNTIAGITTEN	515.11
ARGCIDVCPKSS	119.56
SGEDCHPASHKI	315.78
FCSSRGKRADLG	147.00
AKEKFCAKQANR	191.56
ACSSPLVCPAKG	173.33
YKMFIRTHRAYI	179.33
HGCVETCTEDEA	68.44
TCPVAKPREIVQ	544.44
EYSVCDSESRWA	180.00
LAYSYFSSGYFP	93.22
CADLGYTLECHN	135.56
YNQKKKQCERFA	106.11
YNQKKKQCERFD	120.89
IVCLDLASTAIC	75.33
GAPSKEMLVAIH	48.89
AAEGNESGNKLF	117.33
AAHKTCPEGKN	156.33
CAASVCACDRLA	77.11
LQHRTFCKAPAE	156.78
ANLCFKRRHYV	67.33
AELLSAKFS	117.22
AFITPDVTSQAC	77.44
CCQIADKCYDEA	57.44
AGPCMFFASAF	76.33
VCDCDRLAAIAF	384.11
CRRFQACRDGEK	100.11
PAGANLCYQMYM	99.78
ENSCYKKTWADH	84.78
ACKPEETFCYSD	82.33
PEMFCGAFQICR	112.89
FVASYYYNRYSN	89.44
IKCHNTLLPAIY	324.89
FLRQQRRFSAPR	98.33
GASGFSANMHSE	76.67
ENSCAKKTWSDH	115.33
DQSKICPPGANI	183.44
HRDAKFCYHNTG	657.89
VTKTTATAIKGN	203.00
EWSPDAKHCKIW	92.78
KKRWRDARGYRT	68.22
QSNTPATTKACV	411.78
SRYIAGCADTCP	60.44
MGSLVISYNLAS	78.67
IVELGCAAACPK	849.56
SSCPTKEAPELV	52.11
GVAIKCCSTDNC	107.33
AKTCPAGKNLCY	177.11
VCPKSSLVLKYA	1090.22
AMEGNQASWRFI	80.44
ITPDATSKDCPN	63.33
SSPLVCPAKGEK	136.44
RNPGRCYQKIAA	238.33
YTEITRGATATC	107.67
CGENSAYRKSRR	62.11
VCPKSSLVLKYV	553.11
SSPLVCPAKGEA	71.56
PKAVLGRGCGCP	108.22
RPGFCELAAAKG	153.33
PAFYYAQKKKQC	797.78
FTYSGCGKAANR	111.56
NAIKCTVPSRSW	185.22
VKYMACNTNKCN	106.44
KKQFSSFYAKWT	100.67
KMYMVATLTVPV	1161.56
PPNFYKIKIALP	61.00
WPYIKTYAYDSC	131.22
GCAATCPKAEAR	813.56
RSLQFAITTVCP	90.00
CRNGEKACFKKL	131.22
DHCQLDHYSTQA	114.11
GVEIKGCVASAP	72.00
CRNGEKACFKKF	112.33
TWCDNFCGMRAK	2496.11
PASQDSLGTIIM	75.67
AVPSYNANNLGF	118.00
LCFKTTLKKLPL	104.78
AEFLAQQRRFS	93.78
SQDALGTIIMEY	78.56
AWCSQRGKIVEL	6432.44
GCSSSCSETEAN	46.22
LCFKTTLKKLPA	95.22
AICAAGAPYNDN	74.56
TTPATTKACGEN	262.67
HSDNQKRMVCNA	134.44
PASHKIPFSGQR	211.00
GCGCPSVKNAIE	67.22
LIAAGIWKNTIP	103.78
LPARIGPCKRKI	96.56
YIASFHYNLAAQ	88.22
APGLRTKGNLET	87.44
QLIPIAAKTCPE	87.56
PASHKIPFSGQA	1640.22
HSDNQKRMVCNT	142.22
KHLRKAINLKPV	108.78
GWAHHNSGPMTH	65.78
HDNCYNAAEKIS	1735.00
RNLLGKRYAIGC	110.78
CDSESRWVTDAT	81.22
SKVVTCKPEEAF	135.56
ILKDCGENACYR	94.67
FKNAIQCTVPNR	128.56
IPLIYQLLCSAE	56.22
WFPTAEDCPDGQ	78.89
IAGGHFSSGVL	148.11
TTTFCRVNSCYA	112.33
NLGFAPQHHINP	120.56
QPQPPINPAQSM	73.56
KTWCDGFARIRG	72.33
FKKWYYIAPRYS	85.22
TTTFCRVNSCYR	97.67
KPGVNIKCCSRD	497.67
SSHWNSYCTATD	78.56
ARYGPCKKKIP	84.56
ASVCDCARLAAI	70.78
MICYSHKTPANS	2555.44
QHPRLAALKEE	151.00
CTTDRCNGARAG	1583.67
ATLKFPKKITYK	125.44
NPALPGIANQPM	90.78
NAEAGFHAAAAA	106.11
SGASSYCRDGTG	89.00
ARGCGCPRMKPG	360.33
RGAIIERGCGCP	362.33
TNYFHKTAAHVP	99.89
VPNRSAWHFANY	1246.22
GCAATCPKAKTG	1963.44
NFNPSALNAVPS	163.11
LECHNQQSSQAP	193.11
RFYEANLLGKRY	64.44
VTSQACADGHVC	68.11
GFLSTAQAAIYS	102.44
GGNANRFKAIDE	2649.00
PLCGWGTYAPAS	100.67
KNCYKKAWSGHR	118.44
CSPCSAAAQGS	307.00
MPNVTSAAPPTN	103.33
DRACQIHDKCYD	85.44
LPYSYFSSGAFP	129.78
MPNVTSAAPPTA	125.67
KNLAFKTTLKKL	96.56
DSIHCAKTEKCN	397.33
MKAAPMAEVSIR	76.11
PRYTEIARGCAA	144.89
GQKIAFKKWTKM	338.67
CVKADSIWFPTS	92.67
DACELPAETGLC	66.11
GHKIDRINAVSN	4198.67
TCVKSASIWFPT	141.56
AGAPYNDANYNI	97.89
ICNKKWAKMGPK	168.00
STSAWVTAAEKK	231.33
LAAIAFAGAPYN	1200.11
KNPNPEPSGARG	816.44
ACGGNSNRFKTI	817.78
LALWLNEMLPQT	76.78
CADAAPKTSALV	941.56
LTCLNCPEMFCG	125.00
ALMGSLVISYNL	74.89
LTCLNCPEMFCA	92.11
ASRQSFWAELNA	180.33
LACNKLIPPFWK	78.11
CYNAQSTTPATT	169.56
YSKGANKCYPAT	1310.22
VIQPSKEAKDAD	78.00
ASRQSFWAELNV	108.78
GCAATCPVAKPA	487.89
CFITPDVTSQIA	91.56
EELLDEQQVIA	2382.44
CFITPDVTSQIC	193.56
NIKCCARDNCNP	70.22
PCARKIPSFYYK	80.00
TCPVAKPRAIVE	212.67
YKKFVTNVAGVI	635.67
CVADKSFGGVNT	3518.67
GCAATCPVAKPR	223.22
TWGCAAACPKPT	327.33
MPFRNHVYTSGA	1061.56
KKTAVAMSGATV	162.89
IWFGNDMGAGSI	76.44
TTKSCEENSCYA	97.89
RYANTCHSFTYS	136.67
TTKSCEENSCYK	132.78
KCYPATYSGCRG	137.56
LDKALRKKINLK	169.22
PYEQITCCSADN	83.56
SQACPDGHVCAT	59.89
CAATAPKAEYRD	188.00
ATTSRAILTNCG	265.33
TRGATATCPKPT	263.00
STDNANKFKFGK	1057.56
DMKFAYHNTGMP	4008.44
AYGCVKCCNTDR	123.22
ARFKTIDECHRT	114.11
HALQPQAGEHPM	85.22
ANHHHHHNASL	77.56
ISTEECAAAQKI	307.33
KGANACYPFTYS	139.67
TDIKGATVTVME	61.78
VDDLDRCCQVHD	70.22
NYACYCGRGGKG	227.11
VDDLDRCCQVHA	102.78
RICYAHLGTKPP	935.11
CTTDRANGARGG	1762.00
AKKYWRDHRGTI	2567.22
RFYDDYHAITGG	82.56
EVKCCASPDKCN	71.67
WCDGFCASRGKR	128.67
DKNYNIDFNAAC	118.11
KSPPQALNKALP	881.33
ACEERHEALREL	89.89
NPFVPANGHNTL	145.67
VIQPSKENKAAD	142.89
NHQATTRATTKS	610.22
LEANQLIPIAHK	648.11
WFPTSEDCPDAQ	54.67
CNKLVAIASKTC	117.11
GLATLWAELTPV	58.00
DCDAVAANCFAR	134.67
KYCAKVHTCRNG	126.89
RGDMPRPRCAKS	111.11
NACYTETWCDAW	205.44
GCPSAEMLVAIH	60.56
NVPGVALARGCG	1751.89
SESRWATDKTSA	1055.33
WKFYRACCTTNL	79.22
YAFKNMIKCTVP	120.44
AYRKCCTTNLCN	101.11
GCIDACPKNSLL	2023.56
AQVCSQSATEDA	60.56
VKYMCCNTNKCN	86.11
FAATLKKFPLK	108.33
EIVECATTDRCN	76.00
VKYMCCNTNKCA	99.56
DWEQACLLNLLG	81.44
DVKRGCTAACPK	428.33
CMPHIFLVDPAF	96.44
CYKKRWRDARGT	116.33
NSCYARSLPKIP	101.78
GGNANRFRAIDE	187.00
QRRFSSPAVLLS	73.67
FANHIVYTSGCS	82.33
EITRGCAATCPK	2642.56
TPLEPAPLYLME	66.56
EITRGCAATCPI	327.11
QHHINPQMPVA	54.33
LKAVTRMNGNFA	107.56
EIFRSIHCCRSA	64.56
TNSGMAPVSSMA	81.00
LNEMAPQTVCTT	66.44
EIFRSIHCCRSD	105.11
RATIHCCETDKC	73.00
VACRRFQKCRNG	79.56
DCANGHVCYTKT	122.89
ACPDGHVAYTKM	195.33
KDADLYASRVML	64.89
VSMIAAVLTIWI	46.89
VIYGTAYLTGNS	91.00
TMEGNQASARFI	432.44
YFKTYSYEASQG	1427.44
HKTAQPSATITC	110.56
GITAENCPAGQN	73.56
VEAEAPEWSADI	72.22
NRFRTIAECNRT	92.33
DGFCSIRAKRVD	646.11
AKEKFCAKQHAR	141.33
QKKKQCEGATWS	160.33
PKVAAGVGIKCC	126.33
YLTGNSNDDLAC	105.56
PANRNITVEIAQ	60.00
HSANQKRMVCNT	171.67
VTSAACPDGQNI	119.33
LAWCSIDWEQLC	105.22
IDSSHWNSYCTE	92.56
LAWCSIDWEQLA	86.56
IDSSHWNSYCTA	115.33
LPGGISISAAI	88.33
CAVNSCYRRTLR	64.56
CNKTFSDASKIC	116.44
RRPLSRYIRGAA	76.22
CSSACRDGTGEK	139.89
CTVPSRSAWDFA	206.89
APLIYQLLCSDE	58.89
GCGGNANRFATI	954.44
SCYKAIWADHRG	2957.78
APCAPNLACVQT	62.67
CPKTSAAVKYVC	378.67
DQRSLAEDSMNS	52.56
LAYKTCPAGKDA	159.56
QFEIGEVYKNAS	220.78
QTVPEMPGETAP	67.67
DIKHCKIAFGND	57.67
AKQWRDHRGTII	2511.11
GYTLTCVATKSI	393.33
QPPINANQSMNP	63.44
TCADGGKCAASV	89.00
KYCKLPVAYGPC	96.00
FIRRHYINARYT	76.89
VDDLISVIAATI	57.33
RAILTNCAENSC	77.22
MICYSHKTAQPS	3591.89
REAIHCCNTDKC	73.56
NRFRTIDEANRT	101.89
AGQKICFKNWKK	394.67
ETKCKNPNPEPA	68.44
KKSARKLPAIVA	263.89
AGQKICFKNWKA	715.78
IKGNTVTVMANV	82.33
NRPWAHFANYGC	145.56
CSSAYILFLFII	45.44
PSGCAGIDSSHW	141.00
ADNCNPFPTRNR	380.22
DVSRGCAATCAT	147.00
ETKCKNPNPEPS	80.44
KKSVRKLPAAVA	204.78
CAAKEKFCAKQH	131.00
YMVATPKAPVKR	181.33
RFYEGNLAGKRY	88.56
WTYAGVIRRGCG	108.22
RGNANRFKAIEE	11883.67
AAAGTNFVAA	151.33
CYKMAMVATPMI	618.89
VKYECANTDRCN	84.44
CYKMAMVATPML	667.78
CPKAKQGIHLHC	242.89
MLPVKAGCIDVC	72.44
MAANSGFSANMH	69.78
TIGEARKKCLGK	244.56
EEKTCYKKSAR	139.22
VATPMLAVKRGC	331.67
IVCLDAAHTRIC	85.67
VAVKAVNRCSKN	134.56
ARRGEASVCDST	70.67
GVSGAHLRTTCS	112.22
RGDMPGPYCCE	110.44
FITSEACPAGQN	91.22
CYKMYMVSASTV	82.56
ASTMICYSHATP	91.11
ICAKRFNRILGK	82.67
RGDMPGPYCCEA	92.33
PKASLVLKYVCC	356.11
SPRMADFTRGCA	123.67
DNFCGMRGKRVD	3695.67
DSALVKYVCCNA	80.00
DNFCGMRGKRVA	1884.56
PGTALECCTSDK	99.44
RCNKKWAKMGPK	127.67
VCACDRLAAICF	99.56
DSALVKYVCCNT	104.11
AGEKICFKKLHQ	87.67
KTWCDGFCSSRG	413.67
APKEMIECCSTD	67.00
KTWCDGFCSSRA	193.22
IDVCPKDSALAK	270.67
QKIANKKWTKMG	123.11
PKSSLLVAYVCC	506.78
YMASTLTVPVKR	596.56
AIVQCCSTDKCN	78.33
SILFGAPGDNRQ	132.89
NAFARATYNDKN	88.11
SKIAPPGENICY	101.67
YGAVKCCKTDRC	113.22
PFIYKTAPEGNN	70.56
KKRWRDHRGTIA	1643.00
YIKTYTYDACQG	96.11
YILKYQVENDQS	69.00
KKRWRDHRGTII	1991.22
EFVVVGGYHSDN	87.44
IRTAPDYISDRG	119.78
PSDTSETCPAGQ	186.78
YDGVIRRGCACF	103.11
METAVAASSEDF	64.67
VDAMPHIFLVDP	69.33
YILKYQVENDQA	68.33
PAFYANQKKKQC	988.44
EACHPASHKIPF	305.56
RYSERKLLGARY	138.00
FDNIIRRGCGCF	157.00
CLNCPEMFCAKF	119.00
DRCAQIHDNCYG	93.78
FDNIIRRGCGCA	85.33
SLPTAGTMNKTQ	710.11
AEFLRQQARFS	96.56
RDPRPNAPSASA	415.67
LRIKACTSDKCN	111.56
INHVSNAGCPSL	79.00
AKFCYHNTGMPF	1502.11
ENKDADLYSSAV	83.11
GLRTAGNLETLS	61.78
NSFLKTLIAAGI	73.56
TLTCVASNSIWF	58.78
YQVEADQSLEQM	67.89
ADGHVCATKTWC	137.78
LGAAATCPTVKP	764.89
CAATCPKASLLV	3733.33
MECHNQQSSQPP	285.44
EFACCTSYALPE	73.00
TRANGNFARKLM	104.67
KTSALVKYVCCA	155.22
MECHNQQSSQPA	242.00
EGNNLCFKATLK	89.33
VKPGVDIKCAST	401.33
ARPASSPLVCPA	135.89
GCCASYALPEFQ	150.22
NHIVYTSACSSY	167.44
KKQWSDHAGTII	864.44
KYCKLPVRAGPC	137.78
MICYKQQSAQFP	513.11
CGCPKVKRAVHL	116.11
PKMVLGRACGCP	96.89
AIWIVCLLICIL	51.33
VHNAGEHSVCDS	64.89
RYRRGAAATCPE	113.00
IPPFWKTCPKGA	383.11
AMVATPKVPVKR	1088.89
GCIDVCPKSSAV	246.00
IPPFWKTCPKGK	441.11
AAAGTNFAAA	829.44
TPVDDLDACCQI	102.11
AGQNLAFKRWHY	75.56
QGTLACKDGGKC	102.33
GCIDVCPKSSAL	1177.33
APKQGARTKDGV	264.67
TPVDDLDACCQV	76.67
TCYAMFIRTSRE	954.22
KTGVDIQCCATD	87.78
YDEAEKISGAWP	132.33
TLTCVTGKSIAG	396.56
NCPEVACNRFHT	100.89
NGEKICFARFNE	71.22
QHGKVVTCHRAM	471.89
INLKPATRMNGN	148.11
TMCYSHTTASRA	1462.11
SSHWNSACTETD	73.67
FDWAGCGGNSNR	137.00
QWSDHRGAIIER	1767.22
YDKAPAFYYNQK	4965.22
EDSCAKNIWRNI	107.56
VATCPKVAPYEQ	152.00
IKCTVPSASWWD	176.33
IILSAPLIYQLL	64.56
PSKEMLVAIHCA	58.11
PSKEMLVAIHCC	64.67
ALMAHPASLAGP	1261.33
GARYEIGCAATC	87.00
KMFMVSTATVPV	105.89
DSAHCCKTDKCN	110.33
RTTASYVRALTM	72.67
SVRVCTPVGTAG	102.78
AKNSALVKYMCC	1067.78
GGISISSAAM	143.78
QPLAKLCILHRN	402.67
SAPVTRQSPADH	75.67
PLKIPAKRGCAA	340.89
LTSLADTFAHVI	60.11
KTCVANTCYKMF	108.44
FKKWYYLNHAYS	80.89
MICYSHKTPQPS	4821.78
QASDHRGTIIER	1912.67
FIYGGCGGNAAR	655.00
NIIRAGCGCFTP	141.22
CDSASRWVTDKT	104.89
RANRILGKRYDL	78.78
SFAAELNVVRLD	98.00
CPKVDNNAPIRC	90.00
MICYSHKTPQPA	3670.56
GCGCPRMKPATK	369.44
TKAPVSMIWAVL	55.67
LQAQAGEHPMQP	103.22
LKAYQHGKVVTC	1968.22
LYDVKRGCAATC	240.11
NHQSTTPAATKS	2379.89
DADRCCQIHDNC	82.78
DRCCQIHDNAYG	115.89
GCKGNANRFSTI	1423.33
GCKGNANRFSTA	1209.44
DEYGCVKCCKTA	115.11
DEYGCVKCCKTD	74.22
SCYRKSRRHAPK	310.89
AKPREIVACC	89.33
PGVILAAGCGCP	59.44
TIRCCETAKCNE	61.56
PSVKKGVAIYCC	155.11
CSKNHLASRASF	97.11
LTCVTSKAIFGI	83.22
WTAAKCLPFLFS	548.11
WPYIKTYAYESC	91.00
TRRKKKQAEIVD	146.11
EDETWKFYRACC	99.56
NIARNITFDNIR	93.00
LKCNQLIPAFWK	76.67
DMPGAYCCESDK	105.00
CCATDNCNLFKF	100.22
LAIIYSLCFCLL	47.00
FYYSKGANACYP	109.78
GGISIASAIMTQ	99.33
LTCLNAPEMFCG	117.11
MICYKQQSLQAP	593.67
AAYIRSFHYNLA	122.78
HTCPCAPNLACA	70.89
AKACLPFDYSGC	82.78
AIRGERVDLGCA	82.67
ITPDVTSQICAD	61.00
QACSTDDCDPFP	67.33
HTCPCAPNLACV	67.00
ALNGHNTLIPHY	107.67
YKKYWRDHRGTI	2283.89
QNLCFKKWYALN	80.22
PIPENYDSIHCA	92.00
YAYDSCQGTLTS	103.67
CYKQRSLAFPIT	102.11
YKKYWRDHRGTA	1900.44
PELVCQYSFNSQ	94.67
AAAGQKICNKKW	100.67
GVDIACCSTDNC	79.67
ICAKKWTKMGPK	168.33
VGIYCCKTDKCA	127.44
PPGKNACYKMFM	416.44
EKIAFKRFDQRK	84.44
LECNKLVPAAHK	188.33
AAVCVITKKTGN	321.67
NMIQCTVPNASW	147.67
KIKCCKSDNANL	132.67
LGQATTEKWNRV	109.00
SAVISYNLYSLN	84.44
HNIGMPFRNAKL	1143.67
YGCVKCAKTDRC	128.89
SYVRALTMANKK	143.89
CVASCAEFESRF	127.00
MLPAKRGCINVC	545.44
FAHSQLIVHLDL	64.22
VCYTKAWCDGFC	232.22
IDVCPKNSLLAK	2182.56
HFSAGVLPFESH	98.67
TMCASHTTTSRA	1576.56
TCPKGKNLCYAM	2011.89
PPTTKACPGETN	73.11
IKCCSTDYCNPA	877.67
LKYVACNTDRCN	77.44
IKCCSTDYCNPF	131.78
NGSILFGIAGDN	61.22
AVRRHSDPARR	94.89
KACPEGNNLCFK	87.22
AITTQNCPAGQN	78.78
YNLAAQQCAQFI	134.67
AGQNLCFARWQY	105.67
GYHADNQKRMVC	121.89
YEACQGTLTSCG	91.56
PVSSMAGASGFS	93.78
YPGLRTKGNLET	105.11
TNYFHKTLAHAP	81.00
KPEEKFCASDVF	98.78
SFWAALNVVRLD	63.56
DMPRPRCCKSD	106.33
WACFADCSSS	132.11
KVATCHRDMKFC	89.44
CAKGTCCAVSLW	77.22
CVTGASIGGIST	315.89
CFKRWAYISPRM	124.89
CSKNHAASRQSF	123.33
RDHRGSIAERGC	979.78
AICHNQQSSQRP	186.78
ALGEHSVCDSVS	55.78
NLYQFKNMAKCT	1341.11
KITAYFHKTLAH	78.44
SYRYGGKATNYF	84.11
FAKKITYKRGCA	94.11
YAKTYTYDSCQG	70.00
WKAKQALPFDYS	154.44
CPDGQNLCFKRR	79.67
GCGAPSVKKGVK	128.78
ANARPCSSPLVC	97.67
GLRTKGNLEALS	72.11
IRCFITADVTSQ	77.56
PSVKKGVGIYCC	206.33
AKAREIVECCT	114.22
GCGAPSVKKGVG	1647.89
CYTATWCDNFCG	137.33
CPDGQNLCFKRA	77.78
TAENCPAGQNLC	75.00
ADTFEHAIEELL	83.78
CSVNHHHAHNAS	75.56
EDSMASFLKTLI	64.56
WCDGFASRRGER	153.11
LLLLGLLTLWA	50.56
TPMLPVKRGCID	1585.33
LLLLGLLTLWA	55.89
TPMLPVKRGCIA	2024.11
LKAVCCNTDRCN	89.22
TPMLPVKRGCIN	2156.00
AGVGIYCCKTD	74.89
WQYISPRMYDAT	83.56
NCFARAAYNDKN	77.56
RATRGCAVTCPV	157.67
AHNTPLPFIYKT	96.67
LLEEAKNYLDAA	70.67
ACKASIPAFYYN	577.44
PHGANICYTETW	114.44
CHNQASSQPPT	533.78
YESCQGTLTCKA	93.00
YMVATPMAPVKR	211.22
TNYFAKTLAHVP	85.78
SKTCPPGKALCY	112.89
IQHPLQPQAGAH	195.78
QMSKVVTCKAEE	239.33
YIKTYTYEACQG	200.33
SKDCPNGHVCYA	111.44
KLIPPFWKACPK	142.33
IPKQGARTKDAV	139.11
AEGFVRALAELA	61.67
KTATYDSCQGTL	110.33
RGCADACPKTAA	143.67
TSWGCFADCSSA	94.67
TPKNADIIKGCA	89.11
QNLCFIRRHYAN	76.11
SGMAPVSSMAGA	115.33
SGMAPVSSMAGN	83.56
TSWGCFADCSSS	70.44
TCAKADEYGCVK	124.89
RAAQQCLEFAYG	120.44
CSAKEKACAKQH	99.89
CARCGVSGCHLR	350.78
TLTCVKSNSIWA	81.11
TLTCVKSNSIWF	224.44
MIECCSTAKCNR	123.89
TADCPAGQNVCF	118.44
TCPAGKNACYKM	1755.56
CYKLVPPFAKTC	108.56
LLYLFQGFSAN	62.33
AVAGSSGPAAL	1327.67
PAQTACCKGDRC	109.00
SAYILFLFIIYS	54.22
APGENICYTKTW	98.78
LLSTAFSYRYG	87.78
DSLATIIMEYAG	90.44
VHNLAEHSVCDS	60.00
CNKLVPAASKTC	141.89
KEMIECCSTAKC	110.11
INLADNKIEIVE	67.89
TATCAKPTNVRE	75.22
AINCCGTDKCNK	140.33
CSVNAHHHHNAS	67.67
AALRIIRDLHPD	64.56
TCYKMAIRTHRQ	64.67
AALRIIRDLHPA	63.33
VTIVCLDAGYTL	70.22
APSRSWWDFAD	116.22
QYFYEAKCSTKG	1285.22
GCPSKEMLAAIH	82.89
AFKRWHYVTPKN	1065.44
TAWGCFADCSSS	85.00
LALNATSRRKRY	70.11
PREIVQCCSTDK	121.33
RRPLSRYIAGCA	87.44
AKKGVGIYCCK	137.11
PREIVQCCSTDA	71.11
DPARRGELSACD	80.78
QKEIVDLHNSAR	109.56
TEGKTARGEYSV	130.56
EYGCVKCCAIDK	103.78
TSCGANNKAAAS	263.67
AKRWQYISPRMY	118.89
WAELAVVRLDHN	72.78
YKIKIDLPLGAP	74.44
SIRGKAVDLGCA	644.56
ACVKSNSIWFPT	1062.67
TALLTLLVVTIV	60.00
GEDLCATKKWCA	642.78
CPKSSLLVAYVC	270.89
KYWRDHRGTIIE	2543.89
YNDKNYNIAFNA	71.22
KYWRDHRGTIIA	1882.00
KCYPFTYSACRG	138.78
WCDGFCSSRGAR	205.44
RGCGCAPGDDYL	114.67
EIVDLHNSARRR	64.89
ATENCPAGQNLC	88.33
METALLTLLVVT	49.44
VRLDHNNVVAIV	64.11
DICYTKAWCDGF	130.89
VDIAGHQVTVLG	157.67
FYYNQKKAQCE	1550.56
PQPAATIGCEEK	128.22
EKWNRVVDAMPH	62.67
TIHCCATDKCNE	58.78
ERGCGCPSVKNA	110.33
SCKKQASSFYFK	145.11
RNLKLILQGASS	214.56
ERGCGCPSVKNG	224.00
RCNKKWTKAGPK	109.11
AYGGKITNYFHK	63.11
ANCFARAPYIDK	251.89
NFCGMRGKRVDL	636.44
ARATANDKNYNI	87.89
ANCFARAPYIDA	93.44
PQAPQNPHLQQP	85.78
FASSRGKRVDLG	889.78
ANKIEIVEAEAP	60.67
IKCCSTDNANPF	104.00
GADICYTKTWCD	95.78
FANMIQCTVPNR	116.11
PPTIKTCAGETN	99.00
TRGCVATCPIAE	221.22
NLDNKVYKEAFF	66.89
CFTPRGDAPRPR	138.67
RRHYVVAKIYD	138.33
YSLCFCLLIILS	50.22
SRRAERVDLGCA	75.78
KVAVKRGCIDVC	359.44
RRHYVVAKIYD	141.22
TIWIVALLICIL	55.44
FEAHTSSLPTEG	76.67
ADTCPVRKPRE	142.22
LFYKTCAAGKDL	107.56
YSLCFCLLIILA	49.11
YKACPAGKDLCY	133.89
LVVTIVALDLAS	58.22
ATCSAKEKFCAK	127.44
RICASHKASLPR	85.33
KEEPQTVAEMPG	75.33
TTTSRAILTACG	108.44
IDACPKNSALVK	2063.44
DLCYKMYAVSDK	106.44
NTIFGATTENCP	76.33
STLDKHLRKKIN	87.00
IVYTSGCSAYCR	90.56
LVVTIVALDLAH	60.78
STLDKHLRKKIA	130.44
YNEAAKISGCWP	139.44
AGQNLAFIRRHY	77.44
MGNGAILFGIPG	82.78
HKTPQPAATITC	100.67
SYNLASLNKMGD	491.67
AWCADWCTSRGK	103.78
TPMIPVKRGAID	3777.78
LPAAKGACKAHK	124.11
CQEDSAYKNIWT	642.56
PALYDVKRGCTA	172.00
AGCAATCPTVKP	865.89
HLASRASFWAEL	71.11
IPAIYQLLCSDE	67.22
KTPSDQSKACPP	227.67
NLASLNKMGDSQ	148.22
TMCYSHTTTSRA	1663.00
GKSIGGISTEEC	2415.33
GKSIGGISTEEA	7091.56
TIFMLKLALNEM	720.00
SAYKKTWSDHRG	2161.44
AVVTIVCLDLAS	46.56
PKLYDVKRACTA	139.11
AGAKICFKNWKK	446.33
PPTTKTCAGETN	84.11
AVVRIVAASTC	83.89
AKTIDECRRTCV	115.22
HSQLIVHLDLKA	64.44
TNYAHKTLAHVP	181.33
LKCAQLIPPFWK	86.89
KAKIKCCKSDNC	107.44
ETKCKNPAPEPS	61.11
ANLKPVTRMNGN	144.22
HAPAFYYNKDSH	97.78
HSQLIVHLDLKP	77.89
NIKCCSTANCN	68.22
NAEKICFKRFDQ	106.00
CANTPLPFIYKT	114.11
LKQYFAETKCST	102.22
TSGCSSYCRDAT	79.33
FKNMIHATVPNR	137.56
FCRIRGERADLG	99.00
IKCCSTDNCNPA	860.44
AATCPVAKARE	110.89
IMEYAGNATLHH	83.78
SYIALGQRATEK	146.78
KTYSYECSQGTA	92.78
PKKEIFAKSIHC	99.78
AGQKRCNKKWAK	127.78
WPYFKAYSYECS	418.67
AIPATIFMLKLW	63.56
KFVTNVPGVIAA	2931.11
TTTACRVNSCYR	91.89
IWFPTSADCPDG	68.89
AKNLCYKMFMVS	193.56
NLCFKRWQYIAP	104.11
CEGNTCYKMFAR	90.56
DAKHCKIWFGND	78.78
IKACSTDYCNPF	145.56
CPKAKPGVGIHC	1081.89
DPHDPAGTIIVR	69.11
QLVPAFWKTCPE	72.78
ATADEYGCVKCC	63.00
SDAVTRQSPADH	84.67
PKSSLVLKYVAC	845.44
PSAKPETCPHGE	55.56
DDGAVKCCNTDK	129.67
SGCHARTTCSAK	124.56
LKLILQGCSSAC	87.00
NNIRPPNAYKIK	354.56
EECAAGQKIAFK	674.33
PDITSADCPNGH	90.33
IDVCPKNSLVLK	811.78
NPNQSMNPPAPG	135.00
KCSTKGYAKAGC	132.22
IDVCPKNSLVLA	217.67
EAARELMDLYL	79.67
AHFANYGCYCGR	119.33
RVKSKAKCCKSD	178.22
IILSIPAIYQL	51.78
WVTAAAKKTAVD	129.89
GTGEKCCTADRC	97.44
RAALTNCGENSC	90.00
CPKAEYRDVINC	89.67
ILQGCASSCSET	62.67
GCINVAPKDSAL	102.00
TVCPAEKNCYKK	138.11
KTSALAKYVCCN	1011.33
RVALGCAATCPK	2267.00
HHVIYGTAYLTG	62.89
FITSENCPAAQN	71.89
KIEIVEAAAPEW	118.89
TSCGAANNAAAS	161.44
LKCYQHGKAVTC	1912.22
NAYSLNKMGDSQ	98.00
AANRFRTIDECN	76.44
FCRIRAERVDLG	92.78
ICFKKWTKMGAK	139.67
LCFALLIILSIP	51.78
TRICYSHKLLAA	82.44
QARFSSPRVLLS	60.11
DGACSSRGKRVD	132.89
EKFFGVGSASRI	123.33
DNAKRMVCNTIN	82.67
RACYNHLGTKPP	1190.22
EAFFETKCKNPN	85.11
EPQTVPEMAGET	67.22
YTEATRGCTATC	116.11
GCRGIDSSHWAS	116.00
SRYIRACADTCP	81.44
CSSSCSEAENNK	98.89
RYDLGAAATCPT	91.00
CSAAEKFCAKQH	134.67
TIHCANTDKCNE	77.44
CAATCAKVDNND	274.11
PKADEAGCVKCC	78.78
IMTQTREKEFV	97.67
STDNCNPFATRE	84.44
EDSCYANIWTFD	107.33
PGQNLCFKRAQY	83.11
MAEAGAAVKQCS	162.56
IMTQTREKEFVA	103.33
AGPCMFFIAAF	53.78
PKMVLGRGCGAP	99.00
CPKVAPGVGIHC	89.44
NVRATIRCCETD	80.89
KQGIHLHCAQSD	87.00
PDLKAQTCPPGE	60.89
RATAKSCEENSC	80.00
DLAHTRIAYSHK	175.56
KAYDEAEKISGC	149.89
RRGCAATAPEAK	306.67
CLICPEKACNKV	189.78
KCAPFTYSGCRG	221.00
HDACYNEAEKIS	1688.00
LAYPGARTKGNL	122.00
PKNSLLVKYEAC	2414.56
NAISTLWWHGCV	90.00
RWASHQGVEIKG	219.67
ATSAAGMAETAA	110.67
GITTEACPDGQN	71.00
VSRGCTATAPKA	1173.33
SIRGKRVDAGCA	149.00
CAPNLACAQTSP	86.78
LRIGPCARKIPS	120.67
TLECHNQQASQT	174.22
RAMKFCYHNTGM	783.11
VYLYASAGFFCA	68.67
TICYNHLAIRSE	133.33
AGEAEKISGCWP	90.11
NIWRNATFDNIR	90.44
CCSTDNCNPFAV	95.33
CCSTDNCNPFAT	145.67
YSDITAGCAATC	114.56
WYCKEPVRIGSA	143.33
WYCKEPVRIGSC	118.22
AHVPEIIERAGS	89.78
PRYAEITRGCAA	160.67
YRKSRRHPAKM	588.78
LSENAPLEPPPL	122.89
NMYMVSTSAVPV	82.11
EGNNLCFKGTAK	149.44
YIDANYNIDFNA	74.00
VKYMCANTDKCN	76.33
NSIWFIASENCP	73.67
ACPDGQNICYAK	130.56
RCYQAIPAFYYN	156.78
ACPSVKKGVKIN	300.44
NQQSSQRPTIAT	545.56
ELGCVATCPKVA	2652.56
AKNSLLVKYECC	1507.33
KSIGAISTEECA	142.78
DTSETCPDGQAI	71.11
YIRGCADTCPVG	80.33
YIRGCADTCPVA	70.44
TKPPTTEACGDD	270.44
HRASDITWGCAA	94.33
HVSNLGCPSLRA	101.22
HVSNLGCPSLRD	89.33
ACPEVYCNRFHT	85.78
MFIATSPDYISD	81.33
WPYIKTYTYASC	97.67
PAKRGCINVCPK	143.44
NSNDDLKCDHGF	110.11
ICAKRFDQRKLL	74.44
WHYVTAKNYDII	167.33
KFCYSDVFMPAR	99.33
QAKATKTCEENS	121.00
VTAVCLDLAHTR	69.33
NRFATIEKCRHA	81.22
SFWAELNVARLD	89.22
YSFNSQAFAELL	106.56
HDPRGTIAVRGC	767.00
PEMFCGKFAICR	79.33
NTINLDDNKIEA	84.22
ACWPYIKTYTYD	100.78
HYVIPRATEITR	91.33
CYTKTWCANFCG	119.56
NTINLDDNKIEI	81.11
YMVSASTIPVKR	143.00
ADTCPVRAPREI	106.44
CSKAHLASRQSF	80.89
IDVCAKSSLVLK	730.11
LAYPALRTKGNL	136.44
GEDIAYTKTWCD	101.00
YTKMWADNFCGM	85.33
KHSAPVTRQSPA	271.33
KTGVDIACCSTD	86.67
AVCELAKCEERH	113.44
LDAEFLRQQRAF	97.56
FLKTLIQAGIAK	137.67
CNKLVPLFYATC	82.56
SNLGCASLRDPR	108.67
VAIAHKTCPAGK	601.89
PPTIKTCPGATN	109.89
PKNSALVKYMAC	1697.33
NSYCTETATFIK	86.56
PMQPQAPINPNQ	64.78
GAWPYIKTYTYD	136.67
TTAATTKSCGEN	124.00
RYAEGKTHRGEY	122.33
AFPTSEDCPDGQ	68.00
CNKAPSDQSKIC	83.78
RALSEDSMNSFL	95.56
YDVSRGCTATCA	189.11
KTYAYECSQGTL	117.44
AGVGIKCCSTA	70.33
FKRFDQRALLGK	74.44
GCPRMKPGTKAE	277.56
YGGCGGNAARFK	4741.67
YDVSRGCTATCP	149.00
REYISERGCGAP	138.22
MFFISAFYYSKA	75.89
LFLLEEYKAYLD	64.67
MLAAIHCCRSDK	84.78
MFFISAFYYSKG	63.00
DFNSEATRRKKK	137.44
EAAQKRFSLILA	63.78
FGGVNAEECAAG	94.22
GETNCYAKRWRD	87.11
VSTLAVPVKRGC	857.89
CPKVKAGVGIHC	1795.11
TPLEPPPLYLME	80.44
TPLEPPPLYLMA	90.89
LKSQTCPPGEAL	172.00
FMVSNATVPVKR	150.89
VIQPSKENADAD	58.00
AGFVSSYYYNR	87.44
AAACPKPTNVR	124.67
SSRVMLSSQAPL	109.22
TNYFHKTLAHVA	64.11
DHRGTAIKRGCG	1456.11
RKKKQAEIVDLH	118.56
PFWKTCPEGKAL	145.78
KMYMVASSTVP	91.56
QNLCFKGTAKFP	205.67
SFWAELNAVRLD	92.22
TQEDSCAKNIWR	81.11
GCPRMKPATKLE	206.22
NANRFKTIDECH	282.00
LIQAGIWKNTIA	699.22
NANRFKTIDECA	567.56
TTKSCVEASCYK	162.78
IDVCPKASALVK	2189.56
LIQAGIWKNTIP	243.56
NANRFKTIDECR	170.56
QAGIWKNAIPKQ	228.44
ERGCGCPAVKNG	310.67
CYTKKWCADWCA	99.11
AQNLCFKRWQYI	69.11
SARDPRPTAPAA	192.89
PKNSALVKAMCC	663.44
VIQASKENKDAD	186.11
LVLKAECCNTDR	96.67
TTEKWNRVVDCA	92.44
TTEKWNRVVDCM	86.00
PLNGHNTLIPAY	145.89
WKTCAEGKNLCY	158.78
KAYIASFHYNLA	75.11
LKCHQLIPPAWK	88.78
LAQAGIWKNTIP	447.89
GCAATCPTVKTA	630.33
LKCNKLIPAFWK	62.33
NLCYKMYAVATP	158.22
YHATGMPFRNLK	1700.44
LSNFNPSALATV	175.56
AGQKICNKKWAK	106.11
CAAACPTVRTG	165.56
SWWHFANAGCYC	113.89
TIIERGCGCPAV	100.56
CYTKKWCADWCT	96.11
SGCASYCRDGTG	80.33
AVLPFESHTSSL	72.00
KYDPCFGHKIDA	1365.11
RGADKRYWNSQC	90.56
KDGGACAASVCD	59.11
CAITPDVTSQIC	139.67
CVTKNAIFGITT	243.56
NHQSTTPATAKS	477.78
GIHCCASDKCNY	184.67
VKKGIEINCATT	100.78
RRAYVVPKIYDI	527.89
PLAPDTPLESWP	77.67
FKKFDQRNLLGA	105.11
RRAYVVPKIYDS	1237.78
TITCEEATCYKK	198.56
FKKFDQRNLLGK	267.44
GNAAEFAKIFQF	75.56
PVSGAAKACKLP	146.44
FYYSKAANKCYP	1031.89
VKKGVGIYCCAT	192.89
AATCPEAKPAEI	59.33
SNACHSFTYSGC	127.44
SHKAPQPSATIG	669.00
VCAAKGEKFFGV	94.67
IYKTCPEGNNLC	60.89
IKCCATDNCNLF	107.89
IYKTCPEGNNLA	71.44
DLAYTLECHNQQ	82.11
LKPATRMNGNFA	121.44
TWCAGFCSQRGK	4757.78
EKIAFKKLHQRR	92.11
NTGMPFANLKLI	1591.44
YPATYSGCRGNA	135.44
RKALGKRYIRGC	89.22
ICFARFNERKLL	73.11
NSEATRRKKKQK	136.56
CAATAPKVDNND	94.78
EALALNRTSRRK	116.67
FFCAGALLNHEW	97.67
FCSARGERVDLG	88.44
TKPPTTECTAED	250.56
LRKKINLKAVTR	875.33
LKMKPVWASSCP	352.33
MHSEPPVYAALS	228.44
TAREYISERGCG	111.44
RFYEGNLLAKRY	62.44
HAYSDITWGCAA	78.22
NHVYTSGCSAYC	124.00
TVPSYAANNLG	99.33
GPKLYDVSRACT	122.00
KKWTKMGPKAYD	309.33
EAMDLYLKMKPV	396.22
ANTCHSFTYSGC	107.67
ATPSVKPETCPH	62.56
YPKEAIECCSTD	78.44
CRNFATCRNGEK	102.11
FTRGAAATCPKA	600.89
MGPKLYAVSRGC	246.44
ASRFRYLLCCRI	64.33
RSLQFPIATVCP	101.22
PETCPHGANICY	111.89
ARATYNDANYNI	123.56
LAYPGLRTKGNL	105.11
DGFASSRGKRVD	662.78
LAYPGLRTKGNA	183.44
TIRCCETDKANE	71.00
AIVCLLICILPL	47.56
LQAKTTKSCEGA	192.78
LQAKTTKSCEGN	180.44
IHPALHQMQPPA	222.22
SETCPDGANICY	104.89
CGMRGARVDLGC	116.33
KLILQGCASSCS	67.44
ANAKCAASVCDC	66.89
LGQRATEKWNRV	87.89
QNPHLQQAGPNP	234.56
QKFIYGGCGGAA	96.56
TGKSIGGISTEE	3734.78
TGKSIGGISTEA	4642.89
MGPKLYDAKRGC	237.33
ALLKVVCCS	115.67
VGIKCCSTDNCN	78.44
PCMFFISAFYAS	59.33
PSAYYKWKAKQC	374.78
TLIPHYQAIQHP	131.11
PPTTATCGDDSC	78.67
IAPPNFYKIKID	72.67
HQGVAIKGCVAS	105.67
DLDRCAQIHDNC	70.33
NGAKICFKKFDQ	168.00
RASIHCCRSDKC	91.56
NTQLPFIYKTCP	729.56
ADLYSSRVMLSS	67.56
CAAACPKSSLL	4716.78
FCYHNTGAPFRN	1508.56
NTQLPFIYKTCA	345.67
ADLYSSRVMLSA	88.78
YKNALDAANMSM	82.78
CYARSLPKIPLI	98.33
SSGVLPFEAHTS	67.89
RYIAGCADTCPV	66.78
ASFHYNRAAQQC	99.89
YAKEGCRGIDAR	155.11
KSFAGVNTEECA	125.00
PVRAPREIVQCC	89.78
KMYMAATPMLPV	143.22
NSIAFITSENCP	110.44
CGAANNCAASA	68.78
TKMGPKLYDVSA	5104.33
CYSAVFMPFRNH	779.11
YQKIAAFYYNQK	968.11
AECHNQQSSQP	159.22
ARKIPSFYYKWK	126.00
APQNPHLQQPGP	506.22
LQFIYAGCGGNA	91.00
AKEYFFETKCKN	100.89
TVTVLEAVPVPK	103.22
KGAVASCPEFES	61.11
ATCPTAKPGVDI	200.33
PSYNANNLGAPP	64.33
IFAKSIHCCRSD	85.56
LPAIAAGRGCGC	195.89
AWAELTPVSGAA	103.22
TDDCDAFPTRKR	165.56
KEMIECASTDKC	67.56
YKNIWTFDNIAR	82.89
GCIDVCPKSSLL	4326.89
ACQIHDNCYGEA	66.44
SHKASLPAATKT	195.22
MIAYKQQSLQFP	902.89
TPADDLDRCCQI	89.22
AQEDSCYKNIWR	105.44
AQEDSCYKNIWT	276.78
ALNVVRLDHNNV	74.78
AYTLTCVTGKSI	301.33
PRVLLSENTPLE	76.00
PRVLLSENTPLA	101.67
DLDRCCQAHDNC	80.44
FSACGGNANRFQ	3538.89
VSTSTVPVKAGC	289.33
FPITTVCAGEKN	80.11
GVNIKCASRDNC	97.00
PAFYYKWKAKQC	531.00
PLPFIYKTCPEG	112.00
FKRFNRIAGKRY	83.11
GANDATRGLTSL	263.78
GCIDACPKSSLL	4061.44
KFPLKFPVKRAC	138.67
TKMGPKLYAVSR	4631.11
IVCLDLAYTLTC	66.56
STDNCDPFPVAN	92.11
KSTIPVKAGCID	142.44
ICAKKFDQRNLL	74.22
TFCAVNSCYRRT	84.11
ARETVDAVCELI	78.89
GPNDATAGLTSL	154.11
RATYNDKNYNAD	70.44
NSLVAKYECCNT	88.11
PQNAATITCEEK	100.00
TLIPHYQSIAHP	143.44
VDDLARCCQIHD	79.33
KKWTKMAPKLYD	338.56
RDMKFCYHNTGA	1334.78
FHYNLAAAQCLQ	109.44
KRKIPAFYYKWK	154.78
LLVKYVCANTDR	91.00
KPGVNIKACSRD	1131.89
STDNCAPFPTRE	103.67
ASRIRRLPPHLA	84.22
TMCYSATTTSRA	249.11
QKFIYGACGGNA	99.56
PTAPAALRAIRD	318.89
TLTCVKSNAIWF	214.33
LEEIAKNMEAGF	72.67
GCIDVCPKSSLV	1094.89
TCPPAKNLCYKM	4768.89
LKQYFYETACST	91.56
LRTTCSAKEAFC	95.78
SRSWWDAADYGC	136.00
EHPMQPQPAINP	64.67
TAPKADDDGCVK	115.89
ATRGATSLADTF	76.33
GAADTCPVRKPR	109.11
AELLSTKFS	88.00
AELLSTKFS	113.89
PTVKPGVDIACC	99.56
LIKCEERAEALR	98.44
MICHNQQSSQPA	303.22
TTEACQEDSCYK	101.78
DCDRAAANCFAR	130.33
PEKACNKVHTCR	129.33
YFHKTLAAVPEI	91.78
MICHNQQSSQPP	231.67
PEKACNKVHTCL	86.00
EAVDAVCELIKC	77.33
QHHANPQMPVQ	64.44
TSAAPPTASGMA	88.44
ERVDLGCAATAP	2103.44
LLGKRYTRGCAV	107.78
TCPDGQNIAYEK	95.78
LVCQYSFNSQAF	205.67
YPLPPAIPDTPL	70.11
EGQNLCFKGTLK	90.56
VKPATCPHGENI	71.11
PVKRGAINVCPK	236.00
EGQNLCFKGTLA	223.00
NFYKIKADLPLG	111.67
NVTSAAPATNSG	396.33
RRKLCILHRNPG	2365.22
RRKLCILHRNPA	1797.11
CLDLASTMIAYS	152.89
SDANYFYALKYQ	75.89
TNFVAANQCRAL	131.89
CPPGDDNLEVKA	124.89
PPTTETCQADSC	81.33
CPPGDDNLEVKC	60.22
PPPAYLMEEPLA	65.00
GCRGIDKRYWNS	99.78
KLVPPFWATCPE	74.44
KKIAYKRGCADA	117.22
KACPEGKNLCFK	102.33
ALPEAQNGFSFH	101.44
RETARCCETD	85.67
LLQAKTTKACEE	312.00
PKIYDATRGCAA	127.89
DGFCAIRGERVD	84.44
VCPKDAALVKYM	136.00
AVITGACARDLQ	63.11
SEAPVYANLSNF	156.56
CAASVCDCARLA	88.89
NASALNTVPSYN	71.89
GATVTVAEKVPV	236.67
VCPKDAALVKYV	71.89
LLTALVVTIVCL	55.67
DGFCSIRGKRVA	158.78
EQITCCSTDACN	74.56
DGFCSIRGKRVD	255.00
ITPDVASQACPD	53.22
YISPRMYDFARG	150.00
CAKKRWRDHRGS	1477.56
PCKRAIPSFYYK	75.00
CAKKRWRDHRGT	1443.11
PKVKAGVGIKAC	892.67
AFRNLKLILQGC	1025.11
DARQLASDANYF	124.22
CAKKRWRDHRGY	755.11
EMLAQTVCTTSA	63.11
AWCSQRAKIVEL	1672.33
AVITGACERDAQ	91.89
ACRGNANRFKTI	3196.89
QVPLEPALLFLL	49.56
LTTSQATKLGFR	104.22
SPRMYDFARGCA	121.78
TCAKVKTGVEIK	4584.00
FTWSGCGGNSAR	224.44
IMTQTREAEFV	108.11
LKCAQHGKVVTC	1342.11
GRGCGCPLALPF	132.78
KGAANRFSTIEK	666.44
AATRICYSHKLL	84.11
QSSQRPTIKTCA	128.78
NVTSAAAPTNSG	195.22
GATKRPVSAIWA	85.44
PKATNVRETIHC	80.00
GEKCCTTDRCNG	72.89
TFEHVAEELLDE	89.67
CLDLASTAICYS	140.56
KLIPAFWKTCPK	130.78
CARDMKFCYHNT	1055.22
VTIVCLALGYTL	51.89
WHFANYACYCGR	87.78
QTVPAMPGETPP	99.22
PAGQNVCFKRAH	60.78
YWNSQCRTTASY	358.89
STKFSYRAGGKI	96.44
KSCAENSCYKSI	190.78
WCSIDWAQLCLL	54.11
GAGGNSNRFKTI	1229.67
IRTSREYASERG	122.56
RTCNKTASDQSK	155.78
EITRACTATCPK	2421.44
GEASVCDSVSAW	88.56
EYGCVKCCNIAK	113.00
ASFNSQRFAELL	86.89
CYTHKSLAAKTT	139.56
YLEVKCCTAPDK	127.78
PAGKNLCYQMAM	1332.22
AANQCANLMAH	75.33
KIKACKSDNCNL	185.78
PINPNQSMAPPL	88.00
TAMWAYQTECCK	117.00
EATCYKKFVTNV	390.44
ELGCVATCPKAK	697.00
CDIVAGLMALHS	70.33
PKNSLVLKYVAC	165.89
PKSSALLKVAC	1017.78
EDSAYKNIWTFD	306.56
RGEYSVADSESR	116.33
QDTKLGARPVVS	242.89
AAAGANFVAA	96.11
GAPTTGRKTEAG	1743.67
KYCNKVHTARNG	253.67
IWAPTSEDCPPG	73.33
NCYAEAEKISGC	219.89
HRYTEITRGATA	132.67
ATYNAKNYNIDF	104.22
VKPYEQIACCS	287.00
GIHLHCCQSAKC	116.22
GQNLCFKRAQYI	82.56
PGTKAECCTSDK	148.56
DHRATIIKRGCG	258.56
WVTDKTSAVDIA	101.78
PCSSALVCPAKG	154.67
YPFTYSGCRGNA	91.22
GCPSKEALVAIH	53.22
AKPAEIVQCCS	66.44
GENACYTKTWCD	66.00
NLAFKRWQYISP	238.11
ANDIIYIIGG	60.22
SLRDPRANAPST	282.33
ALLTLWAELTP	57.78
ATCPKSSLAVKY	2880.33
FVAANQARNL	219.44
AMCYSHTTTSRA	1907.33
DGTGEKCCTTDR	99.44
CFARAAYNDKNY	136.22
KEEAKRWQSTLD	103.78
QIHDNCAGEAEK	102.33
ALTAEGNQASWR	109.33
DGTGEKCCTTDA	70.11
WTAKKCLPFLAS	4320.00
QKFIYGGCGANA	83.11
LRKKINLAPVTR	77.78
PLALMEEPLALN	63.56
ARGCGCPSVKNG	315.22
PQLPQNPHLQQA	91.67
NLEAKCCTSPDK	127.67
IGAPFRNLKLIL	1191.67
KRWQSTLAKHLR	109.56
PQLPQNPHLQQP	85.11
PINPNQSANPPL	506.33
EIVECCSTDGCN	77.33
GCGGNAARFRTI	167.56
AYCNPFPVWNPR	341.33
INLDDNKIEAVE	56.22
MAGNSGFSANMA	141.33
YKMIWTADGVIR	90.00
CFIAPDVTSQAC	89.67
KTPQNSAAITCE	97.33
PTSEDCADGQNL	53.89
MAGNSGFSANMH	72.67
SVCDAESRWVTD	80.78
ATWCDGFCRIRG	89.67
YDVARGCTATCP	133.78
NLCANMYMVSTS	76.78
RTLRDPHDPRGA	1397.56
VNSCYRRALRDP	117.11
NPSALNTVPSAN	153.89
HLASRQSFWAAL	53.67
ILQGCSSSCAET	61.00
RTLRDPHDPRGT	1554.33
HAASRQSFWAEL	66.67
VDIKCCSTDNCA	66.22
TWCDAWCSQRAK	2169.44
PCMFFISAFAYS	67.00
IRRGCGCFTARG	995.33
NANRAKTIDECH	70.11
VDIKCCSTDNCN	65.67
DYGCYCGRGGSA	124.44
QRGKIAELGCAA	534.22
GCIAVCPKNSAL	346.89
CHQLIPPAWKTC	127.56
AYKLVPPFWKTC	92.44
IIGGHALENNIR	83.56
ECPELVCQYAFN	110.89
EFVVVGGYHADN	82.78
[truncated: 48,491 more rows]
