# Supplementary material for: High-throughput immuno-profiling of mamba (Dendroaspis) venom toxin epitopes using high-density peptide microarrays
Source: Sci Rep. 2016 Nov 8;6:36629. doi: 10.1038/srep36629 (PMC5100549; doi:10.1038/srep36629)
Supplement: Supplementary Dataset 2 [file srep36629-s3.csv]

Peptide	Signal
AWASEGNESANK	112.78
YTAITRGCAATC	92.22
LEEINANMEAGF	48.33
QIHDNCYGEAEA	60.89
KYCKLPARYGPC	77.44
QIHDNCYGEAEK	81.78
CPTVKPGVDAKC	392.44
GNLLGKRYPRAC	115.78
CVTANTIFGITT	327.78
PGRCYQKIPAFY	72.22
EASCYKKTWSDH	98.89
MLVAIHCCRSAK	45.33
CNATFSDQSKIC	59.00
FATSEDCPDGQN	37.44
FKGTLKFAKKIT	159.00
AAKYCKLALRIG	55.78
EECAAGQKIANK	152.89
IKALTMEGNQAA	133.89
IATQTREKEFVV	56.00
QAPADHCQLDHY	57.00
PGRCYQKIPAFA	102.89
CARVAANCFARA	43.67
DCPNGHVCYTAT	53.33
IRCFATPDVTSQ	65.22
GAAKRPVSMIWA	68.78
KRGAIDVCPKNS	86.11
SHTSSLPTEGTM	82.89
YMVSTSAVPVKR	183.44
SHTSSLPTEGTA	65.22
WPYAKTYTYDSC	69.22
KSCEENSAYKKY	120.22
ADHNNVVRIVA	48.67
PGDDNLEVKACT	58.22
GCPKKEIFRKSI	91.33
PHAQQPGPNPFV	98.67
GCGGNANRFKTI	3717.33
HAHHHNASLKSC	73.78
GCPKKEIFRKSA	126.33
DRLAAICAAGAP	98.67
GCGGNANRFKTA	4706.33
GCIAVCPKNSLV	562.89
FPCSVNHHHH	60.89
ALCYNMYMVSTS	48.00
FPCSVNHHHH	51.00
CAVPNRPWWHFA	149.22
EIVECCSTDKAN	69.78
QNLCAKGTLKFP	174.11
GHAVTVLGEIRM	46.56
EIAQKRFALILA	45.22
PRATKTCVEASC	48.22
VYCARFQICRDG	52.44
VGYPKAMIECCS	70.56
HLLALLGLLTL	51.89
VTIVCLDLGASL	61.44
TIFMLKAWLNEM	44.78
SIHCCRSDKCAE	63.78
NGEKICAKRYSE	94.56
GASGGETNCYKK	176.11
HRDMAFCYHNTG	69.67
EDSCAKNIWTFD	68.78
AAQHNRISTLW	52.11
RTGVDIQCASTD	56.11
TCPIPEAYDSIH	47.44
EERHAALRELMD	63.22
IRSEVTAICIIC	52.67
VPNRSWWHAANY	212.89
RDHRGAIIERGC	647.67
CAKMFMVSNKTV	77.44
NLYSLAKMGDSQ	209.44
LQALKEEPQTVP	413.33
QVPLEAPLLFLL	45.33
TSADCPPGQNLC	56.22
RFAEALSTKFS	111.11
CCSTDDCAKFQ	67.89
EKACYKFVTKLP	177.89
LQALKEEPQTVA	817.78
PCSAAVQGSSAP	657.11
KKQAEIVDLHNS	123.78
KLVPIAHKACPE	460.89
AKVKAGVEIKCC	1441.22
SCYKKTASDHRG	1651.78
TKECAELVCQYS	54.67
HPPKMVLGRGCA	887.11
GANLCFKRWQYI	53.33
FTYSACRGNANR	78.22
HPPKMVLGRGCG	1002.11
FKNMIHCTVPAR	62.00
CSQRGKAEELGC	204.33
INHRATEITRGC	59.89
TTEDCPAGQNLC	64.78
TPKNYDIIKGCA	189.00
PAVKKGVKINCC	103.56
ANLSNFNPSALN	97.11
CPSLRDPAPTAP	75.11
AQYISERGCGCP	72.56
GVNIKACSRDNC	77.22
GGKITAYFHKTL	60.22
TSSLPTEGTANK	105.00
ANLSNFNPSALA	114.67
RYLLCCRIDNCN	48.33
YTYESCQGTLTC	45.11
YTYESCQGTLTA	85.56
RYLLCCRIDNCA	53.89
METSVAASAEDF	52.78
PSVKNGIEINAC	68.00
VNHHHHHAASL	60.00
YTYESCQGTLTS	58.33
FKNMIACTVPNR	62.78
CPTAAWPYQTEC	62.67
KSCEENACYKKY	172.89
SLADTFEHVIEE	50.44
TKTWCDNFCAMR	50.11
SLADTFEHVIEA	67.00
CFAACSSSYI	56.78
RNLLGARYRRGC	61.78
ANSCYRKSRVHP	68.00
YPKEMIEACSTD	43.22
SCYKMAIRTSPD	76.78
ITPDITAKDCPN	49.67
YDSAQGTLTSCG	65.22
YNEAEAISGCWP	57.33
CHSQMSSQPAT	310.00
ICFKRFNERKLL	57.78
ICFKRFNERKLA	82.00
RETIHCAETDKC	55.33
AYGCVKCCNTDK	81.11
EAAFHAAAAAA	142.22
KGNANRFSAIEK	1026.22
EDCHPASHAIPF	72.33
TFAKALTMEGNQ	547.11
KFAYHNIGMPFR	739.67
PMYPLPALIPDT	42.89
APEGKNLCFKAT	141.56
EYRDAINCCGTD	62.56
TCCAASLWIKSV	70.22
EKICFKKAHQRR	53.89
AVCLDLGYSLKC	58.56
TNSGAAPVSSMA	53.11
FKKAHQRRPLSR	71.67
ASSYCRDGTGEK	139.67
QMQAPQLPQNPH	47.67
YDEAEKIAGCWP	72.22
PAQHHINPQMP	67.33
AGEAPMQPQPPI	59.78
TSRARRLPPHLA	94.56
STDNCNKFAFGK	449.44
NIWRNIAFDNIR	57.11
DIIYIIGAHSLE	45.56
PKSSALAKVVCC	97.78
PKPTAVRETIRC	47.44
LTCVASDSIWFP	57.22
YIAKYQVENDQS	59.11
LPAETGLAKAYI	77.67
LLLLGLLTLAA	66.44
KVVTAHRDMKFC	102.56
KKTTANRGCAAT	133.56
HRGSITARGCGC	233.56
FKRYAERKLLGK	93.22
LPAEAGLCKAYI	57.33
ARIKCCTSDKCN	74.56
TLWWAGCVETCT	50.44
ANLSNFAPSALN	924.78
ELNVVRLDANNV	56.56
KRKIPSFYYKWA	131.33
QTACCKGDRCAK	82.11
GCGCALTLPFLR	51.56
LAAQQCLQAIYG	90.78
KRKIPSFYYKWK	131.44
HWNSYCTETDAF	51.33
EAKFCYSDVFMP	53.56
RAAQQALEFIYG	94.00
VSRGCTATCPKA	2037.00
KACAATCPKVDN	1055.00
IPHYQSIQHPLA	122.11
ADGAVCYTKTWC	58.44
CAENSCYRKSRV	128.11
CAENSCYRKSRR	71.33
SGEDCAPASHKI	106.44
IPHYQSIQHPLQ	138.33
DLDRCCQIHANC	51.11
IGSCKKQASSFY	1052.56
QKICFAKWTKMG	245.22
SAFYYSKGANAC	77.33
PAWHFANYGCYC	43.22
SQTCPPGEDACY	68.44
LTCAKSDSIWFP	50.11
SCQGTATSCGAA	56.33
CYQMYMASKSTI	109.11
FSTIEKCARACV	66.00
SCQGTATSCGAN	71.33
SVCASESRWVTD	53.56
IGGIATEECAAG	72.67
DITWGAAATCPK	810.56
CTADETWKFYR	87.44
VDAGCAATCPKV	3097.22
EKICAKRFDQRK	87.00
GFCSQRAKRVEL	2458.33
ENTPLEPPPAYL	74.22
AAPAKEVSIRGQ	102.78
IASKTCPAGKNL	236.33
GKVIELACVATC	52.11
PRYTEITRGAAA	1009.22
PKIPLIIIGAGC	59.78
PEAAPREIVECC	62.67
LAELMDLYLKMK	56.22
NVRETIACCNTD	49.11
AEYISERGCGCP	45.78
CPTVRTGVDAQC	56.78
QRRFSSPRVLLS	50.56
DSLGTIIAEYAG	63.22
FKRFNERALLGK	63.78
TICYNHLTIRAE	51.22
EETFCYSDVAMP	51.11
CYKKQWSDHAGT	234.22
AVVTIVCLDLAH	50.44
HSQLIVHADLKP	48.67
QRRFSSPRVLLA	54.33
NSCYKRSLPAIP	331.22
KMYMVAAPKVPV	144.56
LQPQAGEAPMQP	67.56
ANCFARAAYIDK	58.11
APQHHINPQMP	50.00
CAITPDVTSQAC	61.11
SSATPTTTGCSG	84.44
EGNQASWRAIRI	50.00
ETGAAAKQCSPC	59.11
PLCGWGTAAPTS	68.11
TVKPAVNIKCCS	85.56
YNQKKKACERFD	77.11
TIIKAGCGCPRV	77.00
CGMRGKAVDLGC	288.78
EFYKIFAFEIGE	49.78
ISACWPYIKTYT	55.11
KSIFGIATEDCP	53.89
AENYDSIHCCKT	71.67
VKYVCCNTDKCA	50.22
KRGAIDVCPKSS	99.78
ACRGIDKRYWNS	56.44
QRTTEKANRVVD	93.67
GATTQNCPAGQN	74.11
KNAYKKQWSGHR	95.11
LRIGPCKAKIPS	308.22
LQHRTFCALPAE	68.78
KYDPCFGHKIDR	184.00
CPAGQNLCFIAR	49.78
SLVISYNLASLN	575.89
GYFPCSVNHHH	69.33
FKTIDEAHRTCV	67.56
SIGGASTEECAA	55.22
GYFPCSVNHHHA	73.89
RPAIKTCPGETN	59.89
KYANKVHTCRNG	129.33
EKEFVVVGGAH	60.44
ARVDLGCAATCP	143.22
AKSKTCPRGEDI	162.56
SSLLVKYVCCNA	754.00
AHTTTSRAILTN	742.56
NQQSSQRPTIK	246.00
PPPLYLMEEPAA	65.11
HSFTYSGCGKAA	145.33
YYIVPAYSDITW	52.33
RTKDGAPTTGRK	284.44
ADEYACVKCCNT	61.67
CTSRGKAIELGC	453.11
YQFKNMIKCTAP	149.00
SIWADARGTIIK	87.56
YKEYFFEAKCKN	90.56
ADEYACVKCCNI	55.44
ALAELHNQNAMP	116.00
APEEKFCYSDVF	47.11
MVLGRGCGCPPG	54.22
MVLGRGCGCPPA	61.89
TLWWHGCAETCT	56.22
VKKGVAIYCCKT	86.44
CATPRGDMPGPY	319.78
TKMGPKLYDVSR	3311.89
VYASGCSSYCRD	49.67
MICYAQRSLQFP	70.89
DADRCCQVHDNC	49.89
AKVIELGCVATC	82.33
QQAIQPSKENKD	279.11
KADEYGCVKACK	89.67
AKGTLKFPKKT	87.44
KKQWRAHRGTII	101.78
LKKFPLKFPA	395.44
EKTAYKKSVRKL	98.22
ANLCFKGTLKFP	84.22
RACELPAETGLC	53.11
CGWGTYAPASWG	51.33
GARGNANRFKTI	5218.67
NCPEVFCANFHT	51.11
AATCPKSAALL	369.44
NLAGSGGFGSVY	181.33
PASSPLVCPAKG	163.67
TCEEKTCYKKAV	153.22
IKSARVCTPVGT	305.89
AAPSAGSCFGF	104.78
QSSAPPTIKTC	92.44
GCGCPKKEAFRK	74.22
CFAGAPANDNNY	64.44
RVVDCMPHIAL	61.00
WGTYAPTAWGCF	59.78
FHYNLAAQQCAQ	214.89
VYANASNFNPSA	185.11
ADCSSSAIL	63.00
YSACGKNANRFR	75.56
DIKHCKIWAGND	55.44
VRYGPCKAKIPS	72.44
PVARSSCPTKEC	102.00
RTCAKTFSDQSK	137.56
SCKKQFSSFYAK	85.67
FKTIDECRRACV	63.56
VDDLISAIPATI	77.22
LFAFIIYSLCFC	55.11
GCRGNANRAKTI	129.56
PEGKNACYKMFM	186.44
GGSGTPVADLDR	131.00
KGLCAAHKPAFY	94.33
TATCPKPTAVRE	197.56
KTCYKKSARKLP	78.33
CNRFHTCRNGAK	69.22
GITTENCPAGAN	77.89
PPQAANKPLPAP	279.89
AEIKCCSTDD	43.22
NGAKICFKRFDQ	73.67
WTKMGPKLYAVS	9066.67
APYACELIVAA	57.67
AHVPEIIARDG	52.78
RWRDHRGAITER	635.00
NMIHCTAPNRSW	53.67
VIIGGRSYAALG	58.22
YPGLATKGNLET	99.11
SCAKMIWTYDGV	51.00
ARIVAASTCTPA	74.22
CFKKWTAMGPKL	114.22
DSIWFPTSADCP	55.56
DRINHVSNAGCP	150.22
MKAGTKLECCTS	67.78
IMTQTRAKEFVV	67.33
DVARGCTATCPK	1480.33
RFDQRKLLGARY	141.44
FLHSQAIVHLDL	41.11
SRGKVIALGCVA	64.44
IYKTCPEGQNAC	52.22
CLNCPAMFCGK	83.78
KCYPFTYSGARG	195.67
QSTTRAATKSCE	344.11
KGNAETLSGPND	97.89
CEEASCYKKYWR	64.56
EDSCYANIWRNI	62.44
VLLSENTPLEAP	67.67
VPPNNRNIAVEI	127.44
NIIARGCGCFTP	161.89
SCYRKSRRHPAK	320.33
PCSSPAVCPAKG	95.00
ALAKVVCCSTD	46.78
KSIAGITTEDCP	64.56
VCNTINLDDAKI	72.44
APYNDNNYNADL	51.56
NACSKNHLASRQ	202.22
NKTQKASDPVTR	90.33
PNPAPSGCRGID	55.56
RAGGKITNYFHK	76.44
LPGVIAARGCGC	638.89
KRGCINVCPKDA	52.33
FLASQLIVHLDL	54.89
VKSNSIWFATSE	1291.67
PLLFLLEAYKNY	58.22
LKCYKLAPPFWK	48.00
KRGCINVCPKDS	85.78
YLFQGFSSNLMG	90.00
LPFDYSGCGGAA	93.00
YLFQGFSSNLMA	79.56
PHLQQPGANPFV	71.00
ERKRAQSTLDKH	94.44
METLLLTLLVVT	40.11
KMGDSQGATARP	165.44
DACPATSALVKY	140.00
RFQKCRNGEKAC	76.78
NHVATSGCSSYC	65.56
GHVAYTKTWCDN	72.33
METLLLTLLVVA	45.11
ETLSGPNDATRG	133.89
GHVAYTKTWCDA	58.33
TCPKVAAGVEIK	344.33
GHVAYTKTWCDG	72.00
ETLSGPNDATRA	148.44
PKGQLKQAFYET	236.22
GKRYDAGCAATC	63.00
THPTHFHAAHPA	955.89
YKNIWTFDNIIA	73.67
VAIGSCKKQFSS	3557.44
FYYSKGANKAYP	3599.78
SNSIWFPTSEDA	120.00
YKNIWTFDNIIR	60.67
SNSIWFPTSEDC	60.33
ACQGTLTCKDG	58.22
RGCGCPTAMWPY	1703.33
LNRTSRRKRYAE	70.56
RWRDHAGSITER	190.67
LVLKYVCCNTAR	60.89
ALVKYMCCATNK	71.89
TNCGENSCYRKA	169.11
CYKTPAVKPETC	67.22
ACPIPENYDSIH	51.11
REYISERACGCP	60.78
RGCGCPTAMWPA	1002.89
ACPKKEIFRKSI	78.78
GIALHCCQSDKC	57.11
VKPYAQITCCS	61.56
HFHAAHPALHQM	257.44
CDNFCGMRGKAV	2382.78
PKNSLLVKYACC	788.67
PRAAKTCVENSC	66.22
YYLNHRYSDATW	68.67
ATAPKADEYGCV	69.56
KSCGENSCYKAT	125.22
QNLCFKKAYYIV	49.33
TCATVKTGIVQC	68.33
PATTKSCAENSC	59.11
IARGCGCPKVKR	467.33
IARGCGCPKVKP	1659.11
IARGCGCPKVKQ	1437.33
FTCFTTPADTSE	40.44
GATVAVLEKVPV	88.89
QANTPATTKSCV	239.44
PLIPDTPLESWP	53.56
NLKLILAGCSSS	75.11
YCRDGTGEKCAT	77.33
QNAPPNNRNITV	54.56
PLIPDTPLESWA	39.89
CLACPEVFCRNF	60.11
KVHTCLNAEKIC	55.78
PLCAWGTYAPTS	66.22
ITCEEKACYKK	135.11
GFVRALAELHNQ	63.78
ALLVVTIVCLDL	55.67
SQICADGHVCAT	41.33
GFVRALAELHNA	56.67
HPLQPQAGEAPM	75.44
RYARGCAVTCPV	100.67
RRHSDAARRGE	82.33
ATIGCAEKTCYK	101.22
QNLAFKRWQYIS	70.11
FFETKCKNPNAE	50.22
CFGHKIDAINHV	520.78
RGIDKRYWASQC	55.44
KARWRDHRGYRT	207.00
LYDASRGCTATC	58.22
GAPKKEIFRKSI	82.89
MLSAQVPLEPPL	46.89
TANCNPFPTRKR	261.56
VYKATYHGATVA	145.11
DGFCRIAGERVD	80.11
KLVPIAHKACPA	416.00
ITYKRGAADACP	232.00
TGYLTGNSNDAL	63.56
TMANKKRAGWRF	112.00
YSLCFCALIILS	38.22
KKQWSGHAGTII	137.22
CYNALTIRSEVT	43.11
LAIGPCKRKIPS	90.00
DPAFGHKIDRIN	1469.33
KKRAGARFIRID	102.56
VATPKVPVKRGA	1605.78
VATPKVPVKRGC	783.44
KAQICRNGEKIC	64.22
LVKYVACNTNKC	86.22
CHRDMAFCYHNT	59.78
ANYFYILAYQVE	44.11
GFSSALMGSLVI	76.89
WKNTIPAQGART	100.44
ITERGCGCPSVK	114.11
EASVCDSTSEWV	57.78
FKRFDQRKALGK	77.22
ITERGCGCPSVA	271.22
QLPFAYKTCPEG	1703.78
NSLVLKYVCCNA	55.56
LFIIYSLAFCLL	43.78
SCYKNIWTFANI	75.33
GAPGDNRQLASD	76.67
LPQTVCTASALL	56.78
AAACPTADE	42.78
TCPEAKPREAVQ	361.11
RAHSDPARRGEL	57.78
NSLVLKYVCCNT	55.67
TGNANDDLKCDH	49.89
VPAFWKTCPEGK	107.67
VVTCKPAETFCY	53.78
AICFAGAPANDN	67.33
VIAATIFMLKLW	48.89
EAGEVYKNTSAT	379.56
IVQCCSADKCNH	52.56
AAEFAKIFQFEI	63.11
RDMKACYHNTGM	153.56
THPTHFHAIHAA	526.67
CYKKQASDHRGT	2368.89
VANGIEINCCT	56.44
RQAASDANYFYI	38.67
DFAELPAETGLC	52.00
VIPRYTEITRGC	61.89
YLMEEPLALNRT	78.78
EECAAGQKRCNK	102.11
GVNIKCASTDNC	47.11
CPKVKPAVNIKC	88.56
EECAAGQKRCNA	222.56
APAEPGPCKASI	85.89
AKGTLKFPKKIT	118.67
AELTPASGAAKY	278.33
KQASPCSAAVQG	126.33
YLMEEPLALNRA	59.00
LKKLPLKAPIKR	113.00
PKNAALVKYMCC	63.33
YNQKKKQCAGFT	80.78
TWGAAATCPKPT	300.56
KFSYRYGGKITA	97.44
KFSYRYGGKITN	75.89
KALCKAHKPAFY	93.11
RRHYVVPAIYD	63.56
VCNTINLDANKI	84.89
ETCTEDETAKFY	80.00
CFITPDITSKAC	64.56
RRHYVVPAIYD	53.33
TPAPSATITCEE	69.89
PKPTNVRATIRC	61.33
TMNKTQAHSDPV	56.33
CTTDRCNGAAGG	185.11
YQKIPAFYANQK	2581.33
PLNGHATLIPHY	72.67
RMYDFTAGCAAT	53.11
TEDCPAGQAVCF	78.67
GCTATCPAADDD	49.67
AEPGPCKASAPA	1577.89
FHYNRAAQQCAE	63.44
GCAATCPAVKPG	2542.78
CGCPKVKQGIHA	292.44
AATSWGCFADCS	53.00
CGCPKVKQGIHL	185.89
PAGKNLCYQMYM	106.78
YKNYLDAAAMSM	60.78
PAGKNLCYQMYA	144.00
YPGARTKGNLET	98.22
NQLGTKPPATET	6459.11
RGEYAVCDSESR	68.78
CGCPRVKAKIKC	92.44
TCPKVKPYEQAT	120.67
YQVENDQSLEAM	54.78
FKKLHQRRPLSR	89.22
PKADDDGCVACC	52.67
ASAPEFESRFRY	49.22
QQVIQPSAENKD	59.33
TVTVAENVNLDN	57.00
CRNGENQCFKRA	67.44
KTWCDAFASIRG	83.78
CRNGENQCFKRF	58.22
AKCCSTDNCNKF	77.89
DIIYIAGGHSLE	52.33
VPNRSWWHFAAY	82.78
PLKAPVKRGCAD	618.67
GEVYKNTAATKE	627.22
YCTETDTFAKAL	70.11
QLPFIYKTCAEG	2670.67
HQITGGAFSSGV	131.67
TDKSFGGVATEE	2932.22
TAPSYNANNLGF	61.00
AAAFYKIFQFEI	58.56
LKLWANEMLPQT	345.56
ATDNCDPFPVKN	162.00
GVPTTGRATEAG	440.67
YQVENDQSAEQM	55.67
WKAKQCLPADYS	100.89
TCPEAKPAEIVQ	49.44
DLISVIPATIFA	51.56
DLISVIPATIFM	56.11
ETWKFYRKCCAT	105.22
PATTKTCPGETN	52.11
RGCGAPKVKRGV	121.44
PCMFFASAFYYS	48.44
TCPEAKPAEIVE	61.33
AGRKTEAGPELT	62.67
YTYDSCAGTLTS	54.11
IKCCSTDNCDAF	62.89
RDGTGEKCCTTA	59.00
GAAVKQCSPASA	150.67
RDGTGEKCCTTD	56.33
TTATCGDDSCYK	80.00
LQFIYGGCGGNA	54.56
NIAYEKRWNSHQ	73.67
GARTERGCGCPS	67.44
IFQFEIGEVYKA	99.00
ADMGNGSILFGI	73.78
PTTGRKTEAGPE	170.78
PTTGRKTEAGPA	208.11
YDEAEAISGCWP	52.22
ERGCGCPSAKKG	81.22
LALKYECCNTDR	61.89
CGKGTCCAVALW	45.89
ACLPFDYSGCGG	137.89
AVPKIYDSTRGC	74.89
QEGFAEGAVRAL	180.33
PYEQITCCATDN	46.67
WKFYRKCCTANL	58.89
PAFYANKDSHRC	65.11
APHDPRGTIIVR	68.44
SGEDCHPASHKA	133.22
TKNTIAGITTEN	379.11
ARGCIDVCPKSS	122.00
SGEDCHPASHKI	238.33
FCSSRGKRADLG	88.33
AKEKFCAKQANR	107.67
ACSSPLVCPAKG	95.33
YKMFIRTHRAYI	115.33
HGCVETCTEDEA	45.22
TCPVAKPREIVQ	576.56
EYSVCDSESRWA	59.11
LAYSYFSSGYFP	57.00
CADLGYTLECHN	74.11
YNQKKKQCERFA	107.00
YNQKKKQCERFD	96.56
IVCLDLASTAIC	63.33
GAPSKEMLVAIH	50.11
AAEGNESGNKLF	106.11
AAHKTCPEGKN	129.56
CAASVCACDRLA	58.33
LQHRTFCKAPAE	116.00
ANLCFKRRHYV	62.00
AELLSAKFS	93.44
AFITPDVTSQAC	66.56
CCQIADKCYDEA	69.89
AGPCMFFASAF	52.78
VCDCDRLAAIAF	183.22
CRRFQACRDGEK	77.22
PAGANLCYQMYM	64.00
ENSCYKKTWADH	80.22
ACKPEETFCYSD	48.56
PEMFCGAFQICR	56.56
FVASYYYNRYSN	52.56
IKCHNTLLPAIY	359.22
FLRQQRRFSAPR	63.44
GASGFSANMHSE	43.78
ENSCAKKTWSDH	78.78
DQSKICPPGANI	251.22
HRDAKFCYHNTG	533.00
VTKTTATAIKGN	330.78
EWSPDAKHCKIW	70.44
KKRWRDARGYRT	62.22
QSNTPATTKACV	250.89
SRYIAGCADTCP	50.78
MGSLVISYNLAS	45.67
IVELGCAAACPK	729.78
SSCPTKEAPELV	45.22
GVAIKCCSTDNC	71.11
AKTCPAGKNLCY	131.00
VCPKSSLVLKYA	864.67
AMEGNQASWRFI	60.89
ITPDATSKDCPN	50.22
SSPLVCPAKGEK	115.00
RNPGRCYQKIAA	109.56
YTEITRGATATC	65.00
CGENSAYRKSRR	53.78
VCPKSSLVLKYV	359.00
SSPLVCPAKGEA	51.78
PKAVLGRGCGCP	64.67
RPGFCELAAAKG	115.44
PAFYYAQKKKQC	605.89
FTYSGCGKAANR	88.11
NAIKCTVPSRSW	85.00
VKYMACNTNKCN	112.67
KKQFSSFYAKWT	89.11
KMYMVATLTVPV	437.22
PPNFYKIKIALP	48.89
WPYIKTYAYDSC	45.11
GCAATCPKAEAR	568.67
RSLQFAITTVCP	53.56
CRNGEKACFKKL	81.00
DHCQLDHYSTQA	69.44
GVEIKGCVASAP	68.67
CRNGEKACFKKF	73.00
TWCDNFCGMRAK	1149.44
PASQDSLGTIIM	44.89
AVPSYNANNLGF	49.44
LCFKTTLKKLPL	69.00
AEFLAQQRRFS	55.00
SQDALGTIIMEY	56.67
AWCSQRGKIVEL	3098.44
GCSSSCSETEAN	56.67
LCFKTTLKKLPA	56.22
AICAAGAPYNDN	50.00
TTPATTKACGEN	143.78
HSDNQKRMVCNA	81.89
PASHKIPFSGQR	120.67
GCGCPSVKNAIE	51.89
LIAAGIWKNTIP	80.56
LPARIGPCKRKI	70.89
YIASFHYNLAAQ	64.33
APGLRTKGNLET	86.89
QLIPIAAKTCPE	63.00
PASHKIPFSGQA	884.33
HSDNQKRMVCNT	99.22
KHLRKAINLKPV	77.00
GWAHHNSGPMTH	68.22
HDNCYNAAEKIS	885.22
RNLLGKRYAIGC	77.56
CDSESRWVTDAT	63.89
SKVVTCKPEEAF	96.00
ILKDCGENACYR	69.67
FKNAIQCTVPNR	67.44
IPLIYQLLCSAE	56.33
WFPTAEDCPDGQ	65.33
IAGGHFSSGVL	85.44
TTTFCRVNSCYA	49.89
NLGFAPQHHINP	55.44
QPQPPINPAQSM	56.33
KTWCDGFARIRG	53.78
FKKWYYIAPRYS	74.44
TTTFCRVNSCYR	47.22
KPGVNIKCCSRD	749.89
SSHWNSYCTATD	51.67
ARYGPCKKKIP	70.44
ASVCDCARLAAI	76.78
MICYSHKTPANS	3506.78
QHPRLAALKEE	118.56
CTTDRCNGARAG	917.33
ATLKFPKKITYK	112.44
NPALPGIANQPM	92.22
NAEAGFHAAAAA	68.22
SGASSYCRDGTG	89.22
ARGCGCPRMKPG	258.00
RGAIIERGCGCP	282.78
TNYFHKTAAHVP	101.56
VPNRSAWHFANY	795.11
GCAATCPKAKTG	2398.33
NFNPSALNAVPS	150.78
LECHNQQSSQAP	129.00
RFYEANLLGKRY	59.78
VTSQACADGHVC	60.78
GFLSTAQAAIYS	75.67
GGNANRFKAIDE	3090.67
PLCGWGTYAPAS	110.56
KNCYKKAWSGHR	60.56
CSPCSAAAQGS	233.33
MPNVTSAAPPTN	84.00
DRACQIHDKCYD	49.89
LPYSYFSSGAFP	77.22
MPNVTSAAPPTA	104.22
KNLAFKTTLKKL	64.00
DSIHCAKTEKCN	161.56
MKAAPMAEVSIR	57.33
PRYTEIARGCAA	100.33
GQKIAFKKWTKM	381.00
CVKADSIWFPTS	59.22
DACELPAETGLC	56.33
GHKIDRINAVSN	5434.33
TCVKSASIWFPT	120.89
AGAPYNDANYNI	52.33
ICNKKWAKMGPK	136.11
STSAWVTAAEKK	189.56
LAAIAFAGAPYN	1257.11
KNPNPEPSGARG	251.56
ACGGNSNRFKTI	811.89
LALWLNEMLPQT	47.78
CADAAPKTSALV	1249.11
LTCLNCPEMFCG	55.33
ALMGSLVISYNL	54.11
LTCLNCPEMFCA	52.44
ASRQSFWAELNA	105.33
LACNKLIPPFWK	59.22
CYNAQSTTPATT	121.67
YSKGANKCYPAT	1469.56
VIQPSKEAKDAD	69.56
ASRQSFWAELNV	103.78
GCAATCPVAKPA	498.11
CFITPDVTSQIA	64.33
EELLDEQQVIA	1328.00
CFITPDVTSQIC	95.89
NIKCCARDNCNP	53.56
PCARKIPSFYYK	76.00
TCPVAKPRAIVE	283.22
YKKFVTNVAGVI	453.56
CVADKSFGGVNT	3433.89
GCAATCPVAKPR	147.67
TWGCAAACPKPT	382.22
MPFRNHVYTSGA	1079.78
KKTAVAMSGATV	317.44
IWFGNDMGAGSI	59.22
TTKSCEENSCYA	47.78
RYANTCHSFTYS	70.89
TTKSCEENSCYK	84.44
KCYPATYSGCRG	58.67
LDKALRKKINLK	58.11
PYEQITCCSADN	55.78
SQACPDGHVCAT	53.56
CAATAPKAEYRD	140.00
ATTSRAILTNCG	115.11
TRGATATCPKPT	333.89
STDNANKFKFGK	945.33
DMKFAYHNTGMP	4513.78
AYGCVKCCNTDR	69.78
ARFKTIDECHRT	66.89
HALQPQAGEHPM	88.67
ANHHHHHNASL	68.00
ISTEECAAAQKI	200.89
KGANACYPFTYS	63.67
TDIKGATVTVME	64.33
VDDLDRCCQVHD	46.44
NYACYCGRGGKG	123.33
VDDLDRCCQVHA	51.56
RICYAHLGTKPP	956.78
CTTDRANGARGG	805.22
AKKYWRDHRGTI	1993.11
RFYDDYHAITGG	54.33
EVKCCASPDKCN	54.89
WCDGFCASRGKR	118.22
DKNYNIDFNAAC	59.22
KSPPQALNKALP	733.67
ACEERHEALREL	54.11
NPFVPANGHNTL	75.44
VIQPSKENKAAD	128.67
NHQATTRATTKS	269.11
LEANQLIPIAHK	594.56
WFPTSEDCPDAQ	41.67
CNKLVAIASKTC	67.44
GLATLWAELTPV	47.89
DCDAVAANCFAR	55.44
KYCAKVHTCRNG	84.67
RGDMPRPRCAKS	77.78
NACYTETWCDAW	49.00
GCPSAEMLVAIH	40.78
NVPGVALARGCG	1126.11
SESRWATDKTSA	778.44
WKFYRACCTTNL	43.00
YAFKNMIKCTVP	99.11
AYRKCCTTNLCN	66.44
GCIDACPKNSLL	2847.00
AQVCSQSATEDA	46.44
VKYMCCNTNKCN	74.44
FAATLKKFPLK	119.44
EIVECATTDRCN	58.00
VKYMCCNTNKCA	75.33
DWEQACLLNLLG	64.67
DVKRGCTAACPK	240.11
CMPHIFLVDPAF	41.78
CYKKRWRDARGT	73.44
NSCYARSLPKIP	89.44
GGNANRFRAIDE	215.78
QRRFSSPAVLLS	87.22
FANHIVYTSGCS	61.67
EITRGCAATCPK	1730.44
TPLEPAPLYLME	61.00
EITRGCAATCPI	291.44
QHHINPQMPVA	73.67
LKAVTRMNGNFA	88.56
EIFRSIHCCRSA	47.56
TNSGMAPVSSMA	60.33
LNEMAPQTVCTT	71.33
EIFRSIHCCRSD	70.33
RATIHCCETDKC	97.67
VACRRFQKCRNG	71.89
DCANGHVCYTKT	85.11
ACPDGHVAYTKM	142.00
KDADLYASRVML	61.67
VSMIAAVLTIWI	42.33
VIYGTAYLTGNS	59.22
TMEGNQASARFI	274.33
YFKTYSYEASQG	446.11
HKTAQPSATITC	72.22
GITAENCPAGQN	62.22
VEAEAPEWSADI	52.33
NRFRTIAECNRT	66.67
DGFCSIRAKRVD	811.44
AKEKFCAKQHAR	97.67
QKKKQCEGATWS	90.89
PKVAAGVGIKCC	95.89
YLTGNSNDDLAC	51.89
PANRNITVEIAQ	62.11
HSANQKRMVCNT	137.22
VTSAACPDGQNI	70.89
LAWCSIDWEQLC	45.22
IDSSHWNSYCTE	53.78
LAWCSIDWEQLA	52.00
IDSSHWNSYCTA	52.44
LPGGISISAAI	76.78
CAVNSCYRRTLR	50.56
CNKTFSDASKIC	112.89
RRPLSRYIRGAA	58.67
CSSACRDGTGEK	116.00
CTVPSRSAWDFA	73.78
APLIYQLLCSDE	45.78
GCGGNANRFATI	863.11
SCYKAIWADHRG	2363.89
APCAPNLACVQT	59.56
CPKTSAAVKYVC	212.44
DQRSLAEDSMNS	51.78
LAYKTCPAGKDA	202.56
QFEIGEVYKNAS	176.00
QTVPEMPGETAP	52.67
DIKHCKIAFGND	69.33
AKQWRDHRGTII	2017.56
GYTLTCVATKSI	228.22
QPPINANQSMNP	65.00
TCADGGKCAASV	64.44
KYCKLPVAYGPC	61.22
FIRRHYINARYT	52.33
VDDLISVIAATI	44.33
RAILTNCAENSC	70.22
MICYSHKTAQPS	4841.44
REAIHCCNTDKC	54.56
NRFRTIDEANRT	79.89
AGQKICFKNWKK	334.56
ETKCKNPNPEPA	63.67
KKSARKLPAIVA	127.56
AGQKICFKNWKA	461.22
IKGNTVTVMANV	74.11
NRPWAHFANYGC	64.89
CSSAYILFLFII	42.78
PSGCAGIDSSHW	50.33
ADNCNPFPTRNR	222.11
DVSRGCAATCAT	85.22
ETKCKNPNPEPS	56.89
KKSVRKLPAAVA	102.44
CAAKEKFCAKQH	76.00
YMVATPKAPVKR	118.00
RFYEGNLAGKRY	90.33
WTYAGVIRRGCG	63.89
RGNANRFKAIEE	4984.44
AAAGTNFVAA	122.78
CYKMAMVATPMI	432.11
VKYECANTDRCN	62.44
CYKMAMVATPML	380.44
CPKAKQGIHLHC	132.33
MLPVKAGCIDVC	53.67
MAANSGFSANMH	48.44
TIGEARKKCLGK	161.56
EEKTCYKKSAR	78.67
VATPMLAVKRGC	209.00
IVCLDAAHTRIC	49.78
VAVKAVNRCSKN	85.89
ARRGEASVCDST	65.78
GVSGAHLRTTCS	49.11
RGDMPGPYCCE	67.44
FITSEACPAGQN	70.56
CYKMYMVSASTV	63.78
ASTMICYSHATP	55.22
ICAKRFNRILGK	65.33
RGDMPGPYCCEA	49.89
PKASLVLKYVCC	97.11
SPRMADFTRGCA	74.89
DNFCGMRGKRVD	873.89
DSALVKYVCCNA	60.11
DNFCGMRGKRVA	1485.22
PGTALECCTSDK	69.56
RCNKKWAKMGPK	77.33
VCACDRLAAICF	57.00
DSALVKYVCCNT	62.22
AGEKICFKKLHQ	62.00
KTWCDGFCSSRG	451.33
APKEMIECCSTD	56.33
KTWCDGFCSSRA	149.11
IDVCPKDSALAK	149.11
QKIANKKWTKMG	91.33
PKSSLLVAYVCC	190.56
YMASTLTVPVKR	457.00
AIVQCCSTDKCN	69.67
SILFGAPGDNRQ	73.89
NAFARATYNDKN	75.33
SKIAPPGENICY	50.56
YGAVKCCKTDRC	53.89
PFIYKTAPEGNN	74.44
KKRWRDHRGTIA	1405.00
YIKTYTYDACQG	68.78
YILKYQVENDQS	46.67
KKRWRDHRGTII	1711.00
EFVVVGGYHSDN	59.11
IRTAPDYISDRG	70.78
PSDTSETCPAGQ	106.22
YDGVIRRGCACF	50.33
METAVAASSEDF	51.89
VDAMPHIFLVDP	39.56
YILKYQVENDQA	65.78
PAFYANQKKKQC	668.67
EACHPASHKIPF	161.67
RYSERKLLGARY	142.56
FDNIIRRGCGCF	47.44
CLNCPEMFCAKF	57.67
DRCAQIHDNCYG	74.67
FDNIIRRGCGCA	66.44
SLPTAGTMNKTQ	412.67
AEFLRQQARFS	62.56
RDPRPNAPSASA	268.11
LRIKACTSDKCN	72.22
INHVSNAGCPSL	64.89
AKFCYHNTGMPF	1498.00
ENKDADLYSSAV	53.78
GLRTAGNLETLS	47.67
NSFLKTLIAAGI	52.11
TLTCVASNSIWF	37.78
YQVEADQSLEQM	53.44
ADGHVCATKTWC	42.78
LGAAATCPTVKP	833.11
CAATCPKASLLV	2943.67
MECHNQQSSQPP	209.89
EFACCTSYALPE	63.78
TRANGNFARKLM	73.44
KTSALVKYVCCA	77.22
MECHNQQSSQPA	205.56
EGNNLCFKATLK	60.33
VKPGVDIKCAST	419.33
ARPASSPLVCPA	108.89
GCCASYALPEFQ	68.56
NHIVYTSACSSY	57.78
KKQWSDHAGTII	549.11
KYCKLPVRAGPC	99.00
MICYKQQSAQFP	266.11
CGCPKVKRAVHL	64.67
PKMVLGRACGCP	76.00
AIWIVCLLICIL	44.89
VHNAGEHSVCDS	49.22
RYRRGAAATCPE	107.33
IPPFWKTCPKGA	353.00
AMVATPKVPVKR	558.67
GCIDVCPKSSAV	164.89
IPPFWKTCPKGK	318.44
AAAGTNFAAA	738.33
TPVDDLDACCQI	52.89
AGQNLAFKRWHY	66.78
QGTLACKDGGKC	66.67
GCIDVCPKSSAL	974.22
APKQGARTKDGV	129.78
TPVDDLDACCQV	61.44
TCYAMFIRTSRE	554.89
KTGVDIQCCATD	68.44
YDEAEKISGAWP	123.00
TLTCVTGKSIAG	298.44
NCPEVACNRFHT	70.67
NGEKICFARFNE	75.89
QHGKVVTCHRAM	373.78
INLKPATRMNGN	168.00
TMCYSHTTASRA	1266.00
SSHWNSACTETD	53.11
FDWAGCGGNSNR	82.78
QWSDHRGAIIER	1549.00
YDKAPAFYYNQK	5913.78
EDSCAKNIWRNI	52.89
VATCPKVAPYEQ	269.89
IKCTVPSASWWD	112.22
IILSAPLIYQLL	42.00
PSKEMLVAIHCA	51.11
PSKEMLVAIHCC	49.33
ALMAHPASLAGP	900.89
GARYEIGCAATC	57.00
KMFMVSTATVPV	73.33
DSAHCCKTDKCN	80.22
RTTASYVRALTM	58.44
SVRVCTPVGTAG	73.89
AKNSALVKYMCC	470.67
GGISISSAAM	193.33
QPLAKLCILHRN	426.22
SAPVTRQSPADH	60.89
PLKIPAKRGCAA	149.67
LTSLADTFAHVI	40.22
KTCVANTCYKMF	49.78
FKKWYYLNHAYS	75.33
MICYSHKTPQPS	4434.89
QASDHRGTIIER	1334.56
FIYGGCGGNAAR	335.44
NIIRAGCGCFTP	82.56
CDSASRWVTDKT	72.56
RANRILGKRYDL	375.33
SFAAELNVVRLD	67.33
CPKVDNNAPIRC	73.67
MICYSHKTPQPA	4853.33
GCGCPRMKPATK	148.11
TKAPVSMIWAVL	39.22
LQAQAGEHPMQP	84.00
LKAYQHGKVVTC	1762.11
LYDVKRGCAATC	172.56
NHQSTTPAATKS	743.33
DADRCCQIHDNC	54.33
DRCCQIHDNAYG	67.56
GCKGNANRFSTI	1027.44
GCKGNANRFSTA	861.22
DEYGCVKCCKTA	62.56
DEYGCVKCCKTD	43.00
SCYRKSRRHAPK	366.56
AKPREIVACC	76.22
PGVILAAGCGCP	58.44
TIRCCETAKCNE	52.44
PSVKKGVAIYCC	76.89
CSKNHLASRASF	85.22
LTCVTSKAIFGI	157.78
WTAAKCLPFLFS	358.11
WPYIKTYAYESC	48.78
TRRKKKQAEIVD	96.00
EDETWKFYRACC	68.89
NIARNITFDNIR	49.56
LKCNQLIPAFWK	56.44
DMPGAYCCESDK	77.89
CCATDNCNLFKF	51.22
LAIIYSLCFCLL	46.44
FYYSKGANACYP	64.78
GGISIASAIMTQ	83.44
LTCLNAPEMFCG	63.22
MICYKQQSLQAP	376.44
AAYIRSFHYNLA	116.89
HTCPCAPNLACA	53.33
AKACLPFDYSGC	60.89
AIRGERVDLGCA	59.33
ITPDVTSQICAD	47.67
QACSTDDCDPFP	59.44
HTCPCAPNLACV	48.00
ALNGHNTLIPHY	80.67
YKKYWRDHRGTI	1829.78
QNLCFKKWYALN	55.11
PIPENYDSIHCA	75.78
YAYDSCQGTLTS	62.11
CYKQRSLAFPIT	68.11
YKKYWRDHRGTA	1877.67
PELVCQYSFNSQ	69.22
AAAGQKICNKKW	89.89
GVDIACCSTDNC	57.00
ICAKKWTKMGPK	96.56
VGIYCCKTDKCA	64.44
PPGKNACYKMFM	150.00
EKIAFKRFDQRK	65.56
LECNKLVPAAHK	99.56
AAVCVITKKTGN	179.67
NMIQCTVPNASW	57.56
KIKCCKSDNANL	95.44
LGQATTEKWNRV	76.67
SAVISYNLYSLN	54.89
HNIGMPFRNAKL	988.78
YGCVKCAKTDRC	80.67
SYVRALTMANKK	93.22
CVASCAEFESRF	69.78
MLPAKRGCINVC	236.44
FAHSQLIVHLDL	40.22
VCYTKAWCDGFC	126.11
IDVCPKNSLLAK	2036.78
HFSAGVLPFESH	56.33
TMCASHTTTSRA	940.22
TCPKGKNLCYAM	1836.11
PPTTKACPGETN	70.78
IKCCSTDYCNPA	568.22
LKYVACNTDRCN	69.11
IKCCSTDYCNPF	61.78
NGSILFGIAGDN	53.22
AVRRHSDPARR	56.78
KACPEGNNLCFK	72.56
AITTQNCPAGQN	70.22
YNLAAQQCAQFI	71.00
AGQNLCFARWQY	50.89
GYHADNQKRMVC	64.89
YEACQGTLTSCG	60.22
PVSSMAGASGFS	75.89
YPGLRTKGNLET	79.89
TNYFHKTLAHAP	79.67
KPEEKFCASDVF	62.89
SFWAALNVVRLD	52.56
DMPRPRCCKSD	66.44
WACFADCSSS	62.22
KVATCHRDMKFC	69.33
CAKGTCCAVSLW	43.78
CVTGASIGGIST	223.44
CFKRWAYISPRM	57.22
CSKNHAASRQSF	79.67
RDHRGSIAERGC	713.78
AICHNQQSSQRP	203.44
ALGEHSVCDSVS	51.00
NLYQFKNMAKCT	793.67
KITAYFHKTLAH	52.00
SYRYGGKATNYF	50.56
FAKKITYKRGCA	69.89
YAKTYTYDSCQG	66.33
WKAKQALPFDYS	117.67
CPDGQNLCFKRR	50.89
GCGAPSVKKGVK	88.44
ANARPCSSPLVC	50.78
GLRTKGNLEALS	61.00
IRCFITADVTSQ	59.22
PSVKKGVGIYCC	115.33
AKAREIVECCT	69.89
GCGAPSVKKGVG	460.11
CYTATWCDNFCG	55.56
CPDGQNLCFKRA	57.78
TAENCPAGQNLC	51.22
ADTFEHAIEELL	50.78
CSVNHHHAHNAS	64.67
EDSMASFLKTLI	56.67
WCDGFASRRGER	91.78
LLLLGLLTLWA	49.44
TPMLPVKRGCID	1072.33
LLLLGLLTLWA	43.67
TPMLPVKRGCIA	1201.44
LKAVCCNTDRCN	59.56
TPMLPVKRGCIN	1361.89
AGVGIYCCKTD	49.11
WQYISPRMYDAT	83.44
NCFARAAYNDKN	66.89
RATRGCAVTCPV	116.22
AHNTPLPFIYKT	85.44
LLEEAKNYLDAA	71.67
ACKASIPAFYYN	574.00
PHGANICYTETW	52.22
CHNQASSQPPT	393.67
YESCQGTLTCKA	67.44
YMVATPMAPVKR	103.11
TNYFAKTLAHVP	81.44
SKTCPPGKALCY	71.44
IQHPLQPQAGAH	117.00
QMSKVVTCKAEE	244.00
YIKTYTYEACQG	82.44
SKDCPNGHVCYA	52.00
KLIPPFWKACPK	236.67
IPKQGARTKDAV	92.44
AEGFVRALAELA	45.78
KTATYDSCQGTL	65.89
RGCADACPKTAA	113.44
TSWGCFADCSSA	50.56
TPKNADIIKGCA	55.89
QNLCFIRRHYAN	58.11
SGMAPVSSMAGA	73.44
SGMAPVSSMAGN	62.67
TSWGCFADCSSS	57.00
TCAKADEYGCVK	77.11
RAAQQCLEFAYG	71.78
CSAKEKACAKQH	84.89
CARCGVSGCHLR	299.11
TLTCVKSNSIWA	44.22
TLTCVKSNSIWF	73.67
MIECCSTAKCNR	85.11
TADCPAGQNVCF	73.56
TCPAGKNACYKM	712.11
CYKLVPPFAKTC	58.44
LLYLFQGFSAN	53.11
AVAGSSGPAAL	1241.00
PAQTACCKGDRC	81.56
SAYILFLFIIYS	45.11
APGENICYTKTW	50.33
LLSTAFSYRYG	92.56
DSLATIIMEYAG	53.22
VHNLAEHSVCDS	54.44
CNKLVPAASKTC	95.89
KEMIECCSTAKC	76.11
INLADNKIEIVE	55.11
TATCAKPTNVRE	69.44
AINCCGTDKCNK	86.22
CSVNAHHHHNAS	52.78
AALRIIRDLHPD	53.78
TCYKMAIRTHRQ	56.44
AALRIIRDLHPA	47.67
VTIVCLDAGYTL	49.44
APSRSWWDFAD	84.44
QYFYEAKCSTKG	337.89
GCPSKEMLAAIH	67.11
AFKRWHYVTPKN	1377.56
TAWGCFADCSSS	55.67
LALNATSRRKRY	172.56
PREIVQCCSTDK	77.00
RRPLSRYIAGCA	58.78
AKKGVGIYCCK	92.00
PREIVQCCSTDA	58.56
DPARRGELSACD	74.00
QKEIVDLHNSAR	65.00
TEGKTARGEYSV	83.78
EYGCVKCCAIDK	76.56
TSCGANNKAAAS	227.00
AKRWQYISPRMY	142.00
WAELAVVRLDHN	54.11
YKIKIDLPLGAP	64.89
SIRGKAVDLGCA	590.44
ACVKSNSIWFPT	1020.44
TALLTLLVVTIV	44.78
GEDLCATKKWCA	416.11
CPKSSLLVAYVC	161.67
KYWRDHRGTIIE	2163.89
YNDKNYNIAFNA	69.89
KYWRDHRGTIIA	1890.89
KCYPFTYSACRG	92.89
WCDGFCSSRGAR	160.44
RGCGCAPGDDYL	52.56
EIVDLHNSARRR	57.89
ATENCPAGQNLC	63.11
METALLTLLVVT	44.00
VRLDHNNVVAIV	42.78
DICYTKAWCDGF	62.00
VDIAGHQVTVLG	87.67
FYYNQKKAQCE	1516.11
PQPAATIGCEEK	83.56
EKWNRVVDAMPH	51.56
TIHCCATDKCNE	56.89
ERGCGCPSVKNA	86.78
SCKKQASSFYFK	96.56
RNLKLILQGASS	343.89
ERGCGCPSVKNG	104.56
RCNKKWTKAGPK	108.11
AYGGKITNYFHK	48.89
ANCFARAPYIDK	121.00
NFCGMRGKRVDL	672.44
ARATANDKNYNI	60.78
ANCFARAPYIDA	64.00
PQAPQNPHLQQP	67.56
FASSRGKRVDLG	518.11
ANKIEIVEAEAP	52.11
IKCCSTDNANPF	51.33
GADICYTKTWCD	62.44
FANMIQCTVPNR	77.44
PPTIKTCAGETN	70.89
TRGCVATCPIAE	183.67
NLDNKVYKEAFF	58.33
CFTPRGDAPRPR	70.56
RRHYVVAKIYD	188.33
YSLCFCLLIILS	40.22
SRRAERVDLGCA	67.00
KVAVKRGCIDVC	199.44
RRHYVVAKIYD	187.89
TIWIVALLICIL	46.44
FEAHTSSLPTEG	49.22
ADTCPVRKPRE	72.78
LFYKTCAAGKDL	95.22
YSLCFCLLIILA	39.67
YKACPAGKDLCY	94.44
LVVTIVALDLAS	41.44
ATCSAKEKFCAK	91.11
RICASHKASLPR	67.89
KEEPQTVAEMPG	72.78
TTTSRAILTACG	66.11
IDACPKNSALVK	1212.00
DLCYKMYAVSDK	68.33
NTIFGATTENCP	60.89
STLDKHLRKKIN	61.56
IVYTSGCSAYCR	55.00
LVVTIVALDLAH	47.44
STLDKHLRKKIA	71.33
YNEAAKISGCWP	94.00
AGQNLAFIRRHY	58.11
MGNGAILFGIPG	56.00
HKTPQPAATITC	65.22
SYNLASLNKMGD	649.56
AWCADWCTSRGK	80.78
TPMIPVKRGAID	3058.11
LPAAKGACKAHK	76.11
CQEDSAYKNIWT	293.33
PALYDVKRGCTA	104.33
AGCAATCPTVKP	969.22
HLASRASFWAEL	57.89
IPAIYQLLCSDE	47.56
KTPSDQSKACPP	258.89
NLASLNKMGDSQ	310.00
TMCYSHTTTSRA	1027.33
GKSIGGISTEEC	1922.11
GKSIGGISTEEA	7673.56
TIFMLKLALNEM	353.00
SAYKKTWSDHRG	1940.11
AVVTIVCLDLAS	47.67
PKLYDVKRACTA	65.33
AGAKICFKNWKK	346.22
PPTTKTCAGETN	93.89
AVVRIVAASTC	58.11
AKTIDECRRTCV	90.00
HSQLIVHLDLKA	54.00
TNYAHKTLAHVP	171.44
LKCAQLIPPFWK	54.44
KAKIKCCKSDNC	77.67
ETKCKNPAPEPS	56.89
ANLKPVTRMNGN	115.89
HAPAFYYNKDSH	86.67
HSQLIVHLDLKP	57.89
NIKCCSTANCN	59.67
NAEKICFKRFDQ	59.22
CANTPLPFIYKT	113.89
LKQYFAETKCST	73.67
TSGCSSYCRDAT	42.33
FKNMIHATVPNR	59.00
FCRIRGERADLG	60.00
IKCCSTDNCNPA	542.78
AATCPVAKARE	94.22
IMEYAGNATLHH	50.22
SYIALGQRATEK	104.67
KTYSYECSQGTA	83.00
PKKEIFAKSIHC	75.44
AGQKRCNKKWAK	80.89
WPYFKAYSYECS	149.33
AIPATIFMLKLW	54.89
KFVTNVPGVIAA	2891.22
TTTACRVNSCYR	58.22
IWFPTSADCPDG	49.78
AKNLCYKMFMVS	87.78
NLCFKRWQYIAP	43.56
CEGNTCYKMFAR	68.22
DAKHCKIWFGND	44.44
IKACSTDYCNPF	59.56
CPKAKPGVGIHC	995.33
DPHDPAGTIIVR	49.78
QLVPAFWKTCPE	56.33
ATADEYGCVKCC	54.89
SDAVTRQSPADH	49.67
PKSSLVLKYVAC	476.44
PSAKPETCPHGE	50.44
DDGAVKCCNTDK	104.33
SGCHARTTCSAK	93.67
LKLILQGCSSAC	66.89
NNIRPPNAYKIK	189.44
EECAAGQKIAFK	230.89
PDITSADCPNGH	56.67
IDVCPKNSLVLK	484.22
NPNQSMNPPAPG	148.44
KCSTKGYAKAGC	111.56
IDVCPKNSLVLA	162.22
EAARELMDLYL	46.67
AHFANYGCYCGR	55.11
RVKSKAKCCKSD	89.56
IILSIPAIYQL	41.00
WVTAAAKKTAVD	94.78
GTGEKCCTADRC	57.89
RAALTNCGENSC	62.00
CPKAEYRDVINC	71.00
ILQGCASSCSET	53.11
GCINVAPKDSAL	126.67
TVCPAEKNCYKK	120.89
KTSALAKYVCCN	490.56
RVALGCAATCPK	1815.67
HHVIYGTAYLTG	51.33
FITSENCPAAQN	48.67
KIEIVEAAAPEW	56.44
TSCGAANNAAAS	143.78
LKCYQHGKAVTC	1677.89
NAYSLNKMGDSQ	104.00
AANRFRTIDECN	61.11
FCRIRAERVDLG	56.89
ICFKKWTKMGAK	99.22
LCFALLIILSIP	56.33
TRICYSHKLLAA	74.56
QARFSSPRVLLS	64.33
DGACSSRGKRVD	83.67
EKFFGVGSASRI	73.33
DNAKRMVCNTIN	75.56
RACYNHLGTKPP	668.11
EAFFETKCKNPN	70.44
EPQTVPEMAGET	49.44
YTEATRGCTATC	62.33
GCRGIDSSHWAS	69.89
SRYIRACADTCP	58.78
CSSSCSEAENNK	54.56
RYDLGAAATCPT	64.11
CSAAEKFCAKQH	113.56
TIHCANTDKCNE	53.33
CAATCAKVDNND	217.78
PKADEAGCVKCC	50.78
IMTQTREKEFV	74.33
STDNCNPFATRE	68.22
EDSCYANIWTFD	73.11
PGQNLCFKRAQY	60.33
MAEAGAAVKQCS	114.33
IMTQTREKEFVA	65.33
AGPCMFFIAAF	50.56
PKMVLGRGCGAP	107.33
CPKVAPGVGIHC	55.22
NVRATIRCCETD	55.56
KQGIHLHCAQSD	99.11
PDLKAQTCPPGE	52.00
RATAKSCEENSC	57.44
DLAHTRIAYSHK	128.22
KAYDEAEKISGC	81.89
RRGCAATAPEAK	115.89
CLICPEKACNKV	104.67
KCAPFTYSGCRG	158.56
HDACYNEAEKIS	868.22
LAYPGARTKGNL	63.67
PKNSLLVKYEAC	2212.78
NAISTLWWHGCV	55.33
RWASHQGVEIKG	162.44
ATSAAGMAETAA	107.22
GITTEACPDGQN	55.78
VSRGCTATAPKA	529.67
SIRGKRVDAGCA	109.00
CAPNLACAQTSP	50.44
LRIGPCARKIPS	80.11
TLECHNQQASQT	157.11
RAMKFCYHNTGM	641.67
VYLYASAGFFCA	50.22
TICYNHLAIRSE	108.78
AGEAEKISGCWP	59.89
NIWRNATFDNIR	60.89
CCSTDNCNPFAV	69.67
CCSTDNCNPFAT	61.00
YSDITAGCAATC	64.22
WYCKEPVRIGSA	90.89
WYCKEPVRIGSC	49.89
AHVPEIIERAGS	65.00
PRYAEITRGCAA	78.67
YRKSRRHPAKM	448.00
LSENAPLEPPPL	68.22
NMYMVSTSAVPV	82.00
EGNNLCFKGTAK	97.78
YIDANYNIDFNA	45.67
VKYMCANTDKCN	67.33
NSIWFIASENCP	59.33
ACPDGQNICYAK	67.44
RCYQAIPAFYYN	95.67
ACPSVKKGVKIN	148.67
NQQSSQRPTIAT	786.78
ELGCVATCPKVA	1500.22
AKNSLLVKYECC	796.22
KSIGAISTEECA	111.56
DTSETCPDGQAI	49.67
YIRGCADTCPVG	48.22
YIRGCADTCPVA	61.89
TKPPTTEACGDD	225.33
HRASDITWGCAA	59.78
HVSNLGCPSLRA	84.67
HVSNLGCPSLRD	52.89
ACPEVYCNRFHT	42.22
MFIATSPDYISD	54.67
WPYIKTYTYASC	54.11
PAKRGCINVCPK	105.11
NSNDDLKCDHGF	44.33
ICAKRFDQRKLL	63.56
WHYVTAKNYDII	130.22
KFCYSDVFMPAR	58.78
QAKATKTCEENS	113.56
VTAVCLDLAHTR	52.67
NRFATIEKCRHA	64.22
SFWAELNVARLD	47.00
YSFNSQAFAELL	75.67
HDPRGTIAVRGC	378.33
PEMFCGKFAICR	60.00
NTINLDDNKIEA	54.44
ACWPYIKTYTYD	62.78
HYVIPRATEITR	49.00
CYTKTWCANFCG	54.22
NTINLDDNKIEI	51.11
YMVSASTIPVKR	125.78
ADTCPVRAPREI	71.22
CSKAHLASRQSF	67.33
IDVCAKSSLVLK	557.22
LAYPALRTKGNL	115.22
GEDIAYTKTWCD	55.33
YTKMWADNFCGM	65.78
KHSAPVTRQSPA	195.89
KTGVDIACCSTD	54.11
AVCELAKCEERH	55.22
LDAEFLRQQRAF	41.11
FLKTLIQAGIAK	78.11
CNKLVPLFYATC	46.89
SNLGCASLRDPR	55.11
VAIAHKTCPAGK	247.56
PPTIKTCPGATN	122.33
PKNSALVKYMAC	1157.89
NSYCTETATFIK	46.11
PMQPQAPINPNQ	49.89
GAWPYIKTYTYD	69.67
TTAATTKSCGEN	85.56
RYAEGKTHRGEY	58.67
AFPTSEDCPDGQ	54.44
CNKAPSDQSKIC	85.22
RALSEDSMNSFL	54.67
YDVSRGCTATCA	152.33
KTYAYECSQGTL	99.67
AGVGIKCCSTA	52.89
FKRFDQRALLGK	63.22
GCPRMKPGTKAE	127.78
YGGCGGNAARFK	5636.33
YDVSRGCTATCP	108.22
REYISERGCGAP	77.78
MFFISAFYYSKA	54.89
LFLLEEYKAYLD	55.22
MLAAIHCCRSDK	62.33
MFFISAFYYSKG	54.00
DFNSEATRRKKK	89.56
EAAQKRFSLILA	51.33
FGGVNAEECAAG	70.56
GETNCYAKRWRD	67.22
VSTLAVPVKRGC	475.78
CPKVKAGVGIHC	1322.00
TPLEPPPLYLME	40.78
TPLEPPPLYLMA	66.00
LKSQTCPPGEAL	122.56
FMVSNATVPVKR	214.78
VIQPSKENADAD	52.89
AGFVSSYYYNR	62.67
AAACPKPTNVR	81.67
SSRVMLSSQAPL	106.78
TNYFHKTLAHVA	40.11
DHRGTAIKRGCG	975.67
RKKKQAEIVDLH	83.44
PFWKTCPEGKAL	140.67
KMYMVASSTVP	76.56
QNLCFKGTAKFP	110.56
SFWAELNAVRLD	46.56
TQEDSCAKNIWR	70.78
GCPRMKPATKLE	158.89
NANRFKTIDECH	368.78
LIQAGIWKNTIA	368.56
NANRFKTIDECA	536.67
TTKSCVEASCYK	104.22
IDVCPKASALVK	1044.00
LIQAGIWKNTIP	151.44
NANRFKTIDECR	167.89
QAGIWKNAIPKQ	205.78
ERGCGCPAVKNG	178.22
CYTKKWCADWCA	43.89
AQNLCFKRWQYI	52.78
SARDPRPTAPAA	125.33
PKNSALVKAMCC	283.78
VIQASKENKDAD	102.56
LVLKAECCNTDR	58.78
TTEKWNRVVDCA	50.33
TTEKWNRVVDCM	41.11
PLNGHNTLIPAY	68.33
WKTCAEGKNLCY	64.00
KAYIASFHYNLA	56.00
LKCHQLIPPAWK	77.89
LAQAGIWKNTIP	459.67
GCAATCPTVKTA	704.78
LKCNKLIPAFWK	64.67
NLCYKMYAVATP	133.67
YHATGMPFRNLK	1588.67
LSNFNPSALATV	102.11
AGQKICNKKWAK	83.56
CAAACPTVRTG	140.00
SWWHFANAGCYC	57.44
TIIERGCGCPAV	78.78
CYTKKWCADWCT	44.89
SGCASYCRDGTG	56.78
AVLPFESHTSSL	45.89
KYDPCFGHKIDA	1164.00
RGADKRYWNSQC	65.44
KDGGACAASVCD	52.78
CAITPDVTSQIC	75.56
CVTKNAIFGITT	112.44
NHQSTTPATAKS	307.33
GIHCCASDKCNY	126.44
VKKGIEINCATT	59.89
RRAYVVPKIYDI	428.22
PLAPDTPLESWP	61.89
FKKFDQRNLLGA	67.11
RRAYVVPKIYDS	1231.00
TITCEEATCYKK	126.44
FKKFDQRNLLGK	213.67
GNAAEFAKIFQF	47.89
PVSGAAKACKLP	101.33
FYYSKAANKCYP	723.78
VKKGVGIYCCAT	118.00
AATCPEAKPAEI	65.44
SNACHSFTYSGC	49.78
SHKAPQPSATIG	491.78
VCAAKGEKFFGV	72.56
IYKTCPEGNNLC	47.78
IKCCATDNCNLF	52.22
IYKTCPEGNNLA	52.78
DLAYTLECHNQQ	49.67
LKPATRMNGNFA	61.67
TWCAGFCSQRGK	2980.00
EKIAFKKLHQRR	85.33
NTGMPFANLKLI	983.22
YPATYSGCRGNA	66.44
RKALGKRYIRGC	78.22
ICFARFNERKLL	45.00
NSEATRRKKKQK	94.89
CAATAPKVDNND	95.56
EALALNRTSRRK	63.11
FFCAGALLNHEW	43.78
FCSARGERVDLG	84.11
TKPPTTECTAED	196.22
LRKKINLKAVTR	614.89
LKMKPVWASSCP	279.11
MHSEPPVYAALS	106.89
TAREYISERGCG	56.56
RFYEGNLLAKRY	58.44
HAYSDITWGCAA	55.44
NHVYTSGCSAYC	56.78
TVPSYAANNLG	82.89
GPKLYDVSRACT	100.00
KKWTKMGPKAYD	216.11
EAMDLYLKMKPV	229.33
ANTCHSFTYSGC	48.44
ATPSVKPETCPH	46.11
YPKEAIECCSTD	55.33
CRNFATCRNGEK	73.00
FTRGAAATCPKA	318.56
MGPKLYAVSRGC	141.00
ASRFRYLLCCRI	41.78
RSLQFPIATVCP	59.78
PETCPHGANICY	60.56
ARATYNDANYNI	54.78
LAYPGLRTKGNL	93.22
DGFASSRGKRVD	837.22
LAYPGLRTKGNA	107.22
TIRCCETDKANE	55.89
AIVCLLICILPL	42.44
LQAKTTKSCEGA	270.33
LQAKTTKSCEGN	214.67
IHPALHQMQPPA	243.33
SETCPDGANICY	44.33
CGMRGARVDLGC	65.11
KLILQGCASSCS	60.67
ANAKCAASVCDC	61.56
LGQRATEKWNRV	56.44
QNPHLQQAGPNP	129.11
QKFIYGGCGGAA	87.56
TGKSIGGISTEE	3131.22
TGKSIGGISTEA	4682.89
MGPKLYDAKRGC	97.11
ALLKVVCCS	48.67
VGIKCCSTDNCN	56.00
PCMFFISAFYAS	50.56
PSAYYKWKAKQC	377.00
TLIPHYQAIQHP	81.22
PPTTATCGDDSC	61.11
IAPPNFYKIKID	62.56
HQGVAIKGCVAS	105.00
DLDRCAQIHDNC	52.11
NGAKICFKKFDQ	126.44
RASIHCCRSDKC	57.67
NTQLPFIYKTCP	704.89
ADLYSSRVMLSS	66.33
CAAACPKSSLL	4301.33
FCYHNTGAPFRN	775.00
NTQLPFIYKTCA	227.89
ADLYSSRVMLSA	52.89
YKNALDAANMSM	73.00
CYARSLPKIPLI	85.78
SSGVLPFEAHTS	57.67
RYIAGCADTCPV	46.89
ASFHYNRAAQQC	70.00
YAKEGCRGIDAR	134.00
KSFAGVNTEECA	78.89
PVRAPREIVQCC	60.11
KMYMAATPMLPV	165.11
NSIAFITSENCP	119.78
CGAANNCAASA	51.11
TKMGPKLYDVSA	4464.44
CYSAVFMPFRNH	595.00
YQKIAAFYYNQK	888.22
AECHNQQSSQP	112.44
ARKIPSFYYKWK	192.56
APQNPHLQQPGP	355.00
LQFIYAGCGGNA	55.22
AKEYFFETKCKN	73.78
TVTVLEAVPVPK	94.33
KGAVASCPEFES	52.89
ATCPTAKPGVDI	174.89
PSYNANNLGAPP	70.44
IFAKSIHCCRSD	69.67
LPAIAAGRGCGC	110.56
AWAELTPVSGAA	67.00
TDDCDAFPTRKR	118.89
KEMIECASTDKC	52.44
YKNIWTFDNIAR	76.67
GCIDVCPKSSLL	2604.78
ACQIHDNCYGEA	51.67
SHKASLPAATKT	138.22
MIAYKQQSLQFP	715.89
TPADDLDRCCQI	67.44
AQEDSCYKNIWR	72.11
AQEDSCYKNIWT	217.22
ALNVVRLDHNNV	52.67
AYTLTCVTGKSI	355.78
PRVLLSENTPLE	50.67
PRVLLSENTPLA	106.89
DLDRCCQAHDNC	58.22
FSACGGNANRFQ	2995.11
VSTSTVPVKAGC	182.78
FPITTVCAGEKN	68.11
GVNIKCASRDNC	61.56
PAFYYKWKAKQC	384.11
PLPFIYKTCPEG	118.44
FKRFNRIAGKRY	60.00
GANDATRGLTSL	101.44
GCIDACPKSSLL	4062.44
KFPLKFPVKRAC	117.56
TKMGPKLYAVSR	3413.33
IVCLDLAYTLTC	49.22
STDNCDPFPVAN	64.67
KSTIPVKAGCID	86.11
ICAKKFDQRNLL	59.67
TFCAVNSCYRRT	53.11
ARETVDAVCELI	55.00
GPNDATAGLTSL	85.22
RATYNDKNYNAD	56.00
NSLVAKYECCNT	45.56
PQNAATITCEEK	74.67
TLIPHYQSIAHP	110.56
VDDLARCCQIHD	46.22
KKWTKMAPKLYD	206.00
RDMKFCYHNTGA	703.22
FHYNLAAAQCLQ	67.00
KRKIPAFYYKWK	158.44
LLVKYVCANTDR	64.56
KPGVNIKACSRD	1337.78
STDNCAPFPTRE	71.00
ASRIRRLPPHLA	72.11
TMCYSATTTSRA	165.33
QKFIYGACGGNA	85.00
PTAPAALRAIRD	473.11
TLTCVKSNAIWF	110.44
LEEIAKNMEAGF	49.44
GCIDVCPKSSLV	847.67
TCPPAKNLCYKM	2105.33
LKQYFYETACST	67.67
LRTTCSAKEAFC	50.56
SRSWWDAADYGC	48.11
EHPMQPQPAINP	58.67
TAPKADDDGCVK	71.89
ATRGATSLADTF	76.33
GAADTCPVRKPR	107.44
AELLSTKFS	65.44
AELLSTKFS	92.44
PTVKPGVDIACC	64.00
LIKCEERAEALR	53.11
MICHNQQSSQPA	219.22
TTEACQEDSCYK	73.33
DCDRAAANCFAR	50.33
PEKACNKVHTCR	65.22
YFHKTLAAVPEI	85.78
MICHNQQSSQPP	193.56
PEKACNKVHTCL	50.33
EAVDAVCELIKC	53.56
QHHANPQMPVQ	61.56
TSAAPPTASGMA	61.00
ERVDLGCAATAP	2006.67
LLGKRYTRGCAV	66.11
TCPDGQNIAYEK	85.22
LVCQYSFNSQAF	68.33
YPLPPAIPDTPL	45.44
EGQNLCFKGTLK	66.22
VKPATCPHGENI	60.44
PVKRGAINVCPK	133.78
EGQNLCFKGTLA	113.33
NFYKIKADLPLG	85.44
NVTSAAPATNSG	392.22
RRKLCILHRNPG	1445.56
RRKLCILHRNPA	1127.67
CLDLASTMIAYS	70.89
SDANYFYALKYQ	64.67
TNFVAANQCRAL	60.78
CPPGDDNLEVKA	91.78
PPTTETCQADSC	63.33
CPPGDDNLEVKC	52.78
PPPAYLMEEPLA	52.33
GCRGIDKRYWNS	54.78
KLVPPFWATCPE	65.00
KKIAYKRGCADA	86.67
KACPEGKNLCFK	71.11
ALPEAQNGFSFH	76.44
RETARCCETD	56.22
LLQAKTTKACEE	217.33
PKIYDATRGCAA	61.78
DGFCAIRGERVD	63.89
VCPKDAALVKYM	84.22
AVITGACARDLQ	56.56
SEAPVYANLSNF	119.22
CAASVCDCARLA	66.89
NASALNTVPSYN	65.44
GATVTVAEKVPV	190.89
VCPKDAALVKYV	56.67
LLTALVVTIVCL	40.11
DGFCSIRGKRVA	132.44
EQITCCSTDACN	61.11
DGFCSIRGKRVD	167.44
ITPDVASQACPD	46.11
YISPRMYDFARG	73.33
CAKKRWRDHRGS	790.89
PCKRAIPSFYYK	63.00
CAKKRWRDHRGT	1097.78
PKVKAGVGIKAC	710.33
AFRNLKLILQGC	644.33
DARQLASDANYF	42.78
CAKKRWRDHRGY	662.89
EMLAQTVCTTSA	49.89
AWCSQRAKIVEL	1455.44
AVITGACERDAQ	56.22
ACRGNANRFKTI	2816.00
QVPLEPALLFLL	53.11
LTTSQATKLGFR	60.78
SPRMYDFARGCA	58.00
TCAKVKTGVEIK	3617.33
FTWSGCGGNSAR	95.22
IMTQTREAEFV	75.78
LKCAQHGKVVTC	914.89
GRGCGCPLALPF	54.44
KGAANRFSTIEK	621.89
AATRICYSHKLL	87.33
QSSQRPTIKTCA	77.78
NVTSAAAPTNSG	97.89
GATKRPVSAIWA	54.78
PKATNVRETIHC	86.56
GEKCCTTDRCNG	65.00
TFEHVAEELLDE	76.33
CLDLASTAICYS	65.22
KLIPAFWKTCPK	78.44
CARDMKFCYHNT	660.00
VTIVCLALGYTL	46.89
WHFANYACYCGR	54.11
QTVPAMPGETPP	78.22
PAGQNVCFKRAH	59.56
YWNSQCRTTASY	333.00
STKFSYRAGGKI	82.67
KSCAENSCYKSI	109.00
WCSIDWAQLCLL	42.33
GAGGNSNRFKTI	1278.44
IRTSREYASERG	70.89
RTCNKTASDQSK	89.56
EITRACTATCPK	2697.78
GEASVCDSVSAW	57.44
EYGCVKCCNIAK	63.33
ASFNSQRFAELL	57.00
CYTHKSLAAKTT	137.22
YLEVKCCTAPDK	94.56
PAGKNLCYQMAM	1397.89
AANQCANLMAH	46.33
KIKACKSDNCNL	111.00
PINPNQSMAPPL	48.11
TAMWAYQTECCK	66.89
EATCYKKFVTNV	232.56
ELGCVATCPKAK	598.78
CDIVAGLMALHS	59.89
PKNSLVLKYVAC	91.11
PKSSALLKVAC	1018.67
EDSAYKNIWTFD	302.44
RGEYSVADSESR	72.44
QDTKLGARPVVS	173.22
AAAGANFVAA	62.33
GAPTTGRKTEAG	782.78
KYCNKVHTARNG	167.11
IWAPTSEDCPPG	60.44
NCYAEAEKISGC	223.33
HRYTEITRGATA	149.67
ATYNAKNYNIDF	39.22
VKPYEQIACCS	132.78
GIHLHCCQSAKC	55.22
GQNLCFKRAQYI	52.00
PGTKAECCTSDK	205.00
DHRATIIKRGCG	156.89
WVTDKTSAVDIA	64.56
PCSSALVCPAKG	118.44
YPFTYSGCRGNA	73.22
GCPSKEALVAIH	39.56
AKPAEIVQCCS	52.89
GENACYTKTWCD	60.33
NLAFKRWQYISP	175.33
ANDIIYIIGG	48.00
SLRDPRANAPST	193.78
ALLTLWAELTP	39.44
ATCPKSSLAVKY	2350.22
FVAANQARNL	281.11
AMCYSHTTTSRA	949.44
DGTGEKCCTTDR	67.00
CFARAAYNDKNY	90.22
KEEAKRWQSTLD	78.78
QIHDNCAGEAEK	85.78
ALTAEGNQASWR	72.78
DGTGEKCCTTDA	61.56
WTAKKCLPFLAS	3250.89
QKFIYGGCGANA	62.00
LRKKINLAPVTR	58.22
PLALMEEPLALN	44.11
ARGCGCPSVKNG	281.89
PQLPQNPHLQQA	62.33
NLEAKCCTSPDK	99.44
IGAPFRNLKLIL	1066.89
KRWQSTLAKHLR	61.11
PQLPQNPHLQQP	67.33
PINPNQSANPPL	481.44
EIVECCSTDGCN	50.44
GCGGNAARFRTI	102.33
AYCNPFPVWNPR	337.44
INLDDNKIEAVE	54.56
MAGNSGFSANMA	139.22
YKMIWTADGVIR	71.56
CFIAPDVTSQAC	54.44
KTPQNSAAITCE	59.56
PTSEDCADGQNL	45.00
MAGNSGFSANMH	69.22
SVCDAESRWVTD	46.44
ATWCDGFCRIRG	93.44
YDVARGCTATCP	84.89
NLCANMYMVSTS	57.11
RTLRDPHDPRGA	1444.00
VNSCYRRALRDP	63.89
NPSALNTVPSAN	83.56
HLASRQSFWAAL	47.67
ILQGCSSSCAET	63.44
RTLRDPHDPRGT	1183.33
HAASRQSFWAEL	61.89
VDIKCCSTDNCA	58.44
TWCDAWCSQRAK	1538.67
PCMFFISAFAYS	52.11
IRRGCGCFTARG	806.22
NANRAKTIDECH	61.11
VDIKCCSTDNCN	62.44
DYGCYCGRGGSA	84.33
QRGKIAELGCAA	477.11
GCIAVCPKNSAL	258.44
CHQLIPPAWKTC	49.67
AYKLVPPFWKTC	58.67
IIGGHALENNIR	74.11
ECPELVCQYAFN	50.22
EFVVVGGYHADN	77.78
[truncated: 48,491 more rows]
