# Supplementary material for: High-throughput immuno-profiling of mamba (Dendroaspis) venom toxin epitopes using high-density peptide microarrays
Source: Sci Rep. 2016 Nov 8;6:36629. doi: 10.1038/srep36629 (PMC5100549; doi:10.1038/srep36629)
Supplement: Supplementary Dataset 3 [file srep36629-s4.csv]

Peptide	Signal
AWASEGNESANK	84.11
YTAITRGCAATC	68.11
LEEINANMEAGF	63.56
QIHDNCYGEAEA	56.22
KYCKLPARYGPC	83.67
QIHDNCYGEAEK	65.56
CPTVKPGVDAKC	53.56
GNLLGKRYPRAC	63.67
CVTANTIFGITT	80.44
PGRCYQKIPAFY	56.33
EASCYKKTWSDH	60.78
MLVAIHCCRSAK	49.67
CNATFSDQSKIC	56.11
FATSEDCPDGQN	67.89
FKGTLKFAKKIT	68.78
AAKYCKLALRIG	49.33
EECAAGQKIANK	66.56
IKALTMEGNQAA	68.44
IATQTREKEFVV	56.56
QAPADHCQLDHY	64.89
PGRCYQKIPAFA	66.67
CARVAANCFARA	75.11
DCPNGHVCYTAT	51.11
IRCFATPDVTSQ	54.89
GAAKRPVSMIWA	67.22
KRGAIDVCPKNS	66.67
SHTSSLPTEGTM	53.89
YMVSTSAVPVKR	62.00
SHTSSLPTEGTA	57.22
WPYAKTYTYDSC	63.44
KSCEENSAYKKY	148.22
ADHNNVVRIVA	51.22
PGDDNLEVKACT	48.33
GCPKKEIFRKSI	64.11
PHAQQPGPNPFV	67.56
GCGGNANRFKTI	63.89
HAHHHNASLKSC	65.33
GCPKKEIFRKSA	83.44
DRLAAICAAGAP	59.44
GCGGNANRFKTA	78.89
GCIAVCPKNSLV	58.11
FPCSVNHHHH	40.22
ALCYNMYMVSTS	59.67
FPCSVNHHHH	51.33
CAVPNRPWWHFA	47.56
EIVECCSTDKAN	59.00
QNLCAKGTLKFP	83.00
GHAVTVLGEIRM	54.00
EIAQKRFALILA	52.33
PRATKTCVEASC	62.89
VYCARFQICRDG	63.00
VGYPKAMIECCS	51.00
HLLALLGLLTL	45.78
VTIVCLDLGASL	58.33
TIFMLKAWLNEM	50.11
SIHCCRSDKCAE	49.11
NGEKICAKRYSE	69.78
GASGGETNCYKK	110.56
HRDMAFCYHNTG	46.78
EDSCAKNIWTFD	51.67
AAQHNRISTLW	57.00
RTGVDIQCASTD	56.89
TCPIPEAYDSIH	59.56
EERHAALRELMD	52.00
IRSEVTAICIIC	56.33
VPNRSWWHAANY	52.67
RDHRGAIIERGC	84.33
CAKMFMVSNKTV	71.89
NLYSLAKMGDSQ	70.11
LQALKEEPQTVP	88.33
QVPLEAPLLFLL	48.67
TSADCPPGQNLC	51.33
RFAEALSTKFS	61.67
CCSTDDCAKFQ	64.22
EKACYKFVTKLP	57.00
LQALKEEPQTVA	129.67
PCSAAVQGSSAP	53.00
KKQAEIVDLHNS	70.11
KLVPIAHKACPE	65.89
AKVKAGVEIKCC	176.78
SCYKKTASDHRG	149.56
TKECAELVCQYS	56.22
HPPKMVLGRGCA	69.89
GANLCFKRWQYI	64.22
FTYSACRGNANR	66.00
HPPKMVLGRGCG	61.11
FKNMIHCTVPAR	61.00
CSQRGKAEELGC	73.00
INHRATEITRGC	50.44
TTEDCPAGQNLC	56.89
TPKNYDIIKGCA	75.33
PAVKKGVKINCC	63.33
ANLSNFNPSALN	62.00
CPSLRDPAPTAP	73.11
AQYISERGCGCP	58.56
GVNIKACSRDNC	65.11
GGKITAYFHKTL	59.78
TSSLPTEGTANK	88.67
ANLSNFNPSALA	66.00
RYLLCCRIDNCN	61.67
YTYESCQGTLTC	67.44
YTYESCQGTLTA	65.33
RYLLCCRIDNCA	68.11
METSVAASAEDF	45.89
PSVKNGIEINAC	57.33
VNHHHHHAASL	65.89
YTYESCQGTLTS	50.33
FKNMIACTVPNR	74.67
CPTAAWPYQTEC	91.44
KSCEENACYKKY	89.89
SLADTFEHVIEE	50.67
TKTWCDNFCAMR	54.00
SLADTFEHVIEA	47.33
CFAACSSSYI	50.33
RNLLGARYRRGC	59.00
ANSCYRKSRVHP	66.89
YPKEMIEACSTD	53.00
SCYKMAIRTSPD	56.33
ITPDITAKDCPN	43.67
YDSAQGTLTSCG	89.89
YNEAEAISGCWP	53.78
CHSQMSSQPAT	71.33
ICFKRFNERKLL	49.44
ICFKRFNERKLA	58.22
RETIHCAETDKC	50.56
AYGCVKCCNTDK	74.33
EAAFHAAAAAA	54.00
KGNANRFSAIEK	57.11
EDCHPASHAIPF	65.44
TFAKALTMEGNQ	79.89
KFAYHNIGMPFR	62.11
PMYPLPALIPDT	64.78
APEGKNLCFKAT	65.33
EYRDAINCCGTD	59.56
TCCAASLWIKSV	47.78
EKICFKKAHQRR	54.11
AVCLDLGYSLKC	63.00
TNSGAAPVSSMA	101.44
FKKAHQRRPLSR	55.44
ASSYCRDGTGEK	78.11
QMQAPQLPQNPH	57.33
YDEAEKIAGCWP	62.78
PAQHHINPQMP	53.56
AGEAPMQPQPPI	72.22
TSRARRLPPHLA	95.67
STDNCNKFAFGK	64.44
NIWRNIAFDNIR	61.33
DIIYIIGAHSLE	49.33
PKSSALAKVVCC	120.00
PKPTAVRETIRC	59.44
LTCVASDSIWFP	46.22
YIAKYQVENDQS	52.00
LPAETGLAKAYI	267.56
LLLLGLLTLAA	48.89
KVVTAHRDMKFC	52.44
KKTTANRGCAAT	81.00
HRGSITARGCGC	58.22
FKRYAERKLLGK	56.44
LPAEAGLCKAYI	62.67
ARIKCCTSDKCN	61.78
TLWWAGCVETCT	54.00
ANLSNFAPSALN	62.67
ELNVVRLDANNV	56.78
KRKIPSFYYKWA	57.89
QTACCKGDRCAK	67.11
GCGCALTLPFLR	54.78
LAAQQCLQAIYG	63.00
KRKIPSFYYKWK	50.67
HWNSYCTETDAF	57.89
EAKFCYSDVFMP	67.22
RAAQQALEFIYG	51.89
VSRGCTATCPKA	103.11
KACAATCPKVDN	79.00
IPHYQSIQHPLA	64.67
ADGAVCYTKTWC	54.56
CAENSCYRKSRV	51.11
CAENSCYRKSRR	53.11
SGEDCAPASHKI	112.67
IPHYQSIQHPLQ	71.33
DLDRCCQIHANC	53.67
IGSCKKQASSFY	78.78
QKICFAKWTKMG	69.33
SAFYYSKGANAC	73.22
PAWHFANYGCYC	59.89
SQTCPPGEDACY	59.56
LTCAKSDSIWFP	73.78
SCQGTATSCGAA	517.67
CYQMYMASKSTI	146.11
FSTIEKCARACV	50.89
SCQGTATSCGAN	165.44
SVCASESRWVTD	64.33
IGGIATEECAAG	50.11
DITWGAAATCPK	184.44
CTADETWKFYR	54.33
VDAGCAATCPKV	112.67
EKICAKRFDQRK	62.44
GFCSQRAKRVEL	52.00
ENTPLEPPPAYL	69.22
AAPAKEVSIRGQ	78.00
IASKTCPAGKNL	114.78
GKVIELACVATC	45.67
PRYTEITRGAAA	65.11
PKIPLIIIGAGC	48.89
PEAAPREIVECC	57.67
LAELMDLYLKMK	52.67
NVRETIACCNTD	50.00
AEYISERGCGCP	61.67
CPTVRTGVDAQC	55.44
QRRFSSPRVLLS	40.44
DSLGTIIAEYAG	66.67
FKRFNERALLGK	47.11
TICYNHLTIRAE	57.67
EETFCYSDVAMP	52.00
CYKKQWSDHAGT	61.11
AVVTIVCLDLAH	49.56
HSQLIVHADLKP	71.56
QRRFSSPRVLLA	42.33
NSCYKRSLPAIP	66.33
KMYMVAAPKVPV	77.44
LQPQAGEAPMQP	58.89
ANCFARAAYIDK	60.00
APQHHINPQMP	61.33
CAITPDVTSQAC	75.11
SSATPTTTGCSG	171.22
EGNQASWRAIRI	52.89
ETGAAAKQCSPC	55.78
PLCGWGTAAPTS	64.56
TVKPAVNIKCCS	58.67
YNQKKKACERFD	68.89
TIIKAGCGCPRV	81.33
CGMRGKAVDLGC	57.22
EFYKIFAFEIGE	54.44
ISACWPYIKTYT	61.89
KSIFGIATEDCP	58.44
AENYDSIHCCKT	64.11
VKYVCCNTDKCA	51.11
KRGAIDVCPKSS	68.67
ACRGIDKRYWNS	58.67
QRTTEKANRVVD	64.67
GATTQNCPAGQN	64.89
KNAYKKQWSGHR	55.44
LRIGPCKAKIPS	70.33
LQHRTFCALPAE	53.33
KYDPCFGHKIDR	65.89
CPAGQNLCFIAR	52.00
SLVISYNLASLN	56.11
GYFPCSVNHHH	61.56
FKTIDEAHRTCV	58.22
SIGGASTEECAA	57.56
GYFPCSVNHHHA	49.11
RPAIKTCPGETN	53.11
KYANKVHTCRNG	66.33
EKEFVVVGGAH	61.11
ARVDLGCAATCP	103.89
AKSKTCPRGEDI	67.22
SSLLVKYVCCNA	56.67
AHTTTSRAILTN	61.78
NQQSSQRPTIK	481.67
PPPLYLMEEPAA	53.00
HSFTYSGCGKAA	82.11
YYIVPAYSDITW	49.11
RTKDGAPTTGRK	70.22
ADEYACVKCCNT	54.78
CTSRGKAIELGC	83.00
YQFKNMIKCTAP	91.67
SIWADARGTIIK	59.44
YKEYFFEAKCKN	64.78
ADEYACVKCCNI	62.00
ALAELHNQNAMP	51.78
APEEKFCYSDVF	65.89
MVLGRGCGCPPG	52.22
MVLGRGCGCPPA	65.44
TLWWHGCAETCT	65.33
VKKGVAIYCCKT	62.33
CATPRGDMPGPY	107.00
TKMGPKLYDVSR	89.44
VYASGCSSYCRD	45.44
MICYAQRSLQFP	61.33
DADRCCQVHDNC	53.33
AKVIELGCVATC	63.11
QQAIQPSKENKD	92.11
KADEYGCVKACK	85.22
AKGTLKFPKKT	63.44
KKQWRAHRGTII	48.00
LKKFPLKFPA	73.78
EKTAYKKSVRKL	61.78
ANLCFKGTLKFP	62.11
RACELPAETGLC	58.56
CGWGTYAPASWG	78.22
GARGNANRFKTI	54.33
NCPEVFCANFHT	49.56
AATCPKSAALL	67.00
NLAGSGGFGSVY	63.67
PASSPLVCPAKG	89.22
TCEEKTCYKKAV	104.22
IKSARVCTPVGT	151.44
AAPSAGSCFGF	70.78
QSSAPPTIKTC	102.67
GCGCPKKEAFRK	65.78
CFAGAPANDNNY	83.67
RVVDCMPHIAL	50.67
WGTYAPTAWGCF	54.00
FHYNLAAQQCAQ	59.22
VYANASNFNPSA	54.56
ADCSSSAIL	53.00
YSACGKNANRFR	62.67
DIKHCKIWAGND	49.67
VRYGPCKAKIPS	123.00
PVARSSCPTKEC	52.44
RTCAKTFSDQSK	88.67
SCKKQFSSFYAK	72.11
FKTIDECRRACV	61.11
VDDLISAIPATI	55.33
LFAFIIYSLCFC	51.89
GCRGNANRAKTI	70.56
PEGKNACYKMFM	100.00
GGSGTPVADLDR	58.33
KGLCAAHKPAFY	77.56
TATCPKPTAVRE	74.44
KTCYKKSARKLP	59.22
CNRFHTCRNGAK	62.00
GITTENCPAGAN	52.44
PPQAANKPLPAP	66.56
AEIKCCSTDD	42.56
NGAKICFKRFDQ	67.44
WTKMGPKLYAVS	159.89
APYACELIVAA	60.56
AHVPEIIARDG	59.00
RWRDHRGAITER	74.11
NMIHCTAPNRSW	60.33
VIIGGRSYAALG	81.56
YPGLATKGNLET	114.22
SCAKMIWTYDGV	59.11
ARIVAASTCTPA	54.22
CFKKWTAMGPKL	57.56
DSIWFPTSADCP	48.67
DRINHVSNAGCP	66.56
MKAGTKLECCTS	56.22
IMTQTRAKEFVV	50.11
DVARGCTATCPK	92.33
RFDQRKLLGARY	56.33
FLHSQAIVHLDL	45.56
SRGKVIALGCVA	66.00
IYKTCPEGQNAC	68.11
CLNCPAMFCGK	87.67
KCYPFTYSGARG	65.11
QSTTRAATKSCE	272.56
KGNAETLSGPND	57.11
CEEASCYKKYWR	54.78
EDSCYANIWRNI	65.56
VLLSENTPLEAP	57.56
VPPNNRNIAVEI	65.78
NIIARGCGCFTP	64.33
SCYRKSRRHPAK	67.89
PCSSPAVCPAKG	78.78
ALAKVVCCSTD	63.33
KSIAGITTEDCP	57.56
VCNTINLDDAKI	65.89
APYNDNNYNADL	63.44
NACSKNHLASRQ	54.22
NKTQKASDPVTR	64.89
PNPAPSGCRGID	56.00
RAGGKITNYFHK	56.56
LPGVIAARGCGC	63.78
KRGCINVCPKDA	56.22
FLASQLIVHLDL	41.00
VKSNSIWFATSE	62.33
PLLFLLEAYKNY	55.56
LKCYKLAPPFWK	54.89
KRGCINVCPKDS	74.33
YLFQGFSSNLMG	81.44
LPFDYSGCGGAA	62.11
YLFQGFSSNLMA	113.89
PHLQQPGANPFV	63.78
ERKRAQSTLDKH	66.78
METLLLTLLVVT	37.78
KMGDSQGATARP	50.11
DACPATSALVKY	4891.22
RFQKCRNGEKAC	69.78
NHVATSGCSSYC	58.78
GHVAYTKTWCDN	62.11
METLLLTLLVVA	52.00
ETLSGPNDATRG	60.11
GHVAYTKTWCDA	47.44
TCPKVAAGVEIK	67.44
GHVAYTKTWCDG	3621.56
ETLSGPNDATRA	51.11
PKGQLKQAFYET	108.78
GKRYDAGCAATC	46.22
THPTHFHAAHPA	334.33
YKNIWTFDNIIA	51.00
VAIGSCKKQFSS	107.44
FYYSKGANKAYP	84.89
SNSIWFPTSEDA	50.89
YKNIWTFDNIIR	48.33
SNSIWFPTSEDC	55.67
ACQGTLTCKDG	47.00
RGCGCPTAMWPY	144.00
LNRTSRRKRYAE	50.89
RWRDHAGSITER	62.11
LVLKYVCCNTAR	60.11
ALVKYMCCATNK	73.89
TNCGENSCYRKA	53.22
CYKTPAVKPETC	50.22
ACPIPENYDSIH	66.22
REYISERACGCP	50.00
RGCGCPTAMWPA	64.56
ACPKKEIFRKSI	53.56
GIALHCCQSDKC	49.67
VKPYAQITCCS	70.44
HFHAAHPALHQM	53.67
CDNFCGMRGKAV	57.78
PKNSLLVKYACC	498.00
PRAAKTCVENSC	62.56
YYLNHRYSDATW	54.11
ATAPKADEYGCV	59.44
KSCGENSCYKAT	61.11
QNLCFKKAYYIV	45.33
TCATVKTGIVQC	67.00
PATTKSCAENSC	53.22
IARGCGCPKVKR	65.33
IARGCGCPKVKP	105.78
IARGCGCPKVKQ	100.78
FTCFTTPADTSE	60.33
GATVAVLEKVPV	47.56
QANTPATTKSCV	79.22
PLIPDTPLESWP	55.78
NLKLILAGCSSS	103.56
YCRDGTGEKCAT	59.67
QNAPPNNRNITV	59.67
PLIPDTPLESWA	60.78
CLACPEVFCRNF	91.56
KVHTCLNAEKIC	48.11
PLCAWGTYAPTS	49.22
ITCEEKACYKK	66.56
GFVRALAELHNQ	63.56
ALLVVTIVCLDL	58.00
SQICADGHVCAT	48.56
GFVRALAELHNA	67.11
HPLQPQAGEAPM	55.44
RYARGCAVTCPV	50.56
RRHSDAARRGE	63.00
ATIGCAEKTCYK	74.89
QNLAFKRWQYIS	44.00
FFETKCKNPNAE	61.56
CFGHKIDAINHV	67.00
RGIDKRYWASQC	55.22
KARWRDHRGYRT	58.22
LYDASRGCTATC	55.67
GAPKKEIFRKSI	49.89
MLSAQVPLEPPL	59.44
TANCNPFPTRKR	58.44
VYKATYHGATVA	76.89
DGFCRIAGERVD	57.22
KLVPIAHKACPA	74.89
ITYKRGAADACP	74.22
TGYLTGNSNDAL	52.00
TMANKKRAGWRF	56.78
YSLCFCALIILS	51.11
KKQWSGHAGTII	56.89
CYNALTIRSEVT	69.00
LAIGPCKRKIPS	71.67
DPAFGHKIDRIN	167.44
KKRAGARFIRID	56.33
VATPKVPVKRGA	137.11
VATPKVPVKRGC	61.33
KAQICRNGEKIC	67.22
LVKYVACNTNKC	57.56
CHRDMAFCYHNT	54.33
ANYFYILAYQVE	49.78
GFSSALMGSLVI	40.67
WKNTIPAQGART	81.11
ITERGCGCPSVK	66.56
EASVCDSTSEWV	43.33
FKRFDQRKALGK	66.67
ITERGCGCPSVA	54.78
QLPFAYKTCPEG	64.78
NSLVLKYVCCNA	51.00
LFIIYSLAFCLL	54.67
SCYKNIWTFANI	58.56
GAPGDNRQLASD	44.00
LPQTVCTASALL	61.56
AAACPTADE	53.67
TCPEAKPREAVQ	68.00
RAHSDPARRGEL	54.89
NSLVLKYVCCNT	62.56
TGNANDDLKCDH	53.56
VPAFWKTCPEGK	80.78
VVTCKPAETFCY	58.11
AICFAGAPANDN	49.22
VIAATIFMLKLW	58.78
EAGEVYKNTSAT	66.11
IVQCCSADKCNH	64.89
AAEFAKIFQFEI	55.22
RDMKACYHNTGM	56.67
THPTHFHAIHAA	113.44
CYKKQASDHRGT	194.89
VANGIEINCCT	51.67
RQAASDANYFYI	47.67
DFAELPAETGLC	51.33
VIPRYTEITRGC	51.56
YLMEEPLALNRT	57.67
EECAAGQKRCNK	61.56
GVNIKCASTDNC	56.44
CPKVKPAVNIKC	59.11
EECAAGQKRCNA	58.00
APAEPGPCKASI	62.33
AKGTLKFPKKIT	61.89
AELTPASGAAKY	143.22
KQASPCSAAVQG	42.67
YLMEEPLALNRA	69.11
LKKLPLKAPIKR	55.22
PKNAALVKYMCC	64.00
YNQKKKQCAGFT	52.11
TWGAAATCPKPT	99.22
KFSYRYGGKITA	59.78
KFSYRYGGKITN	64.11
KALCKAHKPAFY	52.33
RRHYVVPAIYD	58.22
VCNTINLDANKI	63.89
ETCTEDETAKFY	71.89
CFITPDITSKAC	60.22
RRHYVVPAIYD	55.67
TPAPSATITCEE	54.56
PKPTNVRATIRC	59.78
TMNKTQAHSDPV	62.44
CTTDRCNGAAGG	61.89
YQKIPAFYANQK	134.00
PLNGHATLIPHY	62.33
RMYDFTAGCAAT	75.22
TEDCPAGQAVCF	61.11
GCTATCPAADDD	56.67
AEPGPCKASAPA	115.00
FHYNRAAQQCAE	58.56
GCAATCPAVKPG	77.33
CGCPKVKQGIHA	84.00
AATSWGCFADCS	46.67
CGCPKVKQGIHL	61.22
PAGKNLCYQMYM	92.11
YKNYLDAAAMSM	59.89
PAGKNLCYQMYA	74.56
YPGARTKGNLET	116.89
NQLGTKPPATET	54.11
RGEYAVCDSESR	65.78
CGCPRVKAKIKC	58.56
TCPKVKPYEQAT	76.22
YQVENDQSLEAM	58.44
FKKLHQRRPLSR	64.22
PKADDDGCVACC	63.78
ASAPEFESRFRY	64.78
QQVIQPSAENKD	58.67
TVTVAENVNLDN	49.00
CRNGENQCFKRA	50.22
KTWCDAFASIRG	69.33
CRNGENQCFKRF	51.33
AKCCSTDNCNKF	110.11
DIIYIAGGHSLE	71.11
VPNRSWWHFAAY	61.00
PLKAPVKRGCAD	64.00
GEVYKNTAATKE	75.78
YCTETDTFAKAL	64.78
QLPFIYKTCAEG	68.78
HQITGGAFSSGV	87.44
TDKSFGGVATEE	172.00
TAPSYNANNLGF	90.78
AAAFYKIFQFEI	54.67
LKLWANEMLPQT	66.78
ATDNCDPFPVKN	67.22
GVPTTGRATEAG	64.89
YQVENDQSAEQM	59.00
WKAKQCLPADYS	72.00
TCPEAKPAEIVQ	57.67
DLISVIPATIFA	56.11
DLISVIPATIFM	52.44
ETWKFYRKCCAT	65.44
PATTKTCPGETN	59.11
RGCGAPKVKRGV	58.00
PCMFFASAFYYS	57.56
TCPEAKPAEIVE	46.56
AGRKTEAGPELT	52.00
YTYDSCAGTLTS	47.22
IKCCSTDNCDAF	61.78
RDGTGEKCCTTA	61.33
GAAVKQCSPASA	69.33
RDGTGEKCCTTD	50.00
TTATCGDDSCYK	71.56
LQFIYGGCGGNA	120.00
NIAYEKRWNSHQ	63.22
GARTERGCGCPS	67.22
IFQFEIGEVYKA	55.00
ADMGNGSILFGI	53.78
PTTGRKTEAGPE	63.11
PTTGRKTEAGPA	103.11
YDEAEAISGCWP	60.33
ERGCGCPSAKKG	60.89
LALKYECCNTDR	63.78
CGKGTCCAVALW	43.56
ACLPFDYSGCGG	60.56
AVPKIYDSTRGC	81.78
QEGFAEGAVRAL	59.56
PYEQITCCATDN	62.89
WKFYRKCCTANL	70.67
PAFYANKDSHRC	62.00
APHDPRGTIIVR	50.11
SGEDCHPASHKA	57.22
TKNTIAGITTEN	53.11
ARGCIDVCPKSS	75.00
SGEDCHPASHKI	75.33
FCSSRGKRADLG	55.67
AKEKFCAKQANR	65.33
ACSSPLVCPAKG	59.22
YKMFIRTHRAYI	51.00
HGCVETCTEDEA	71.00
TCPVAKPREIVQ	73.33
EYSVCDSESRWA	62.67
LAYSYFSSGYFP	58.78
CADLGYTLECHN	58.78
YNQKKKQCERFA	65.89
YNQKKKQCERFD	62.33
IVCLDLASTAIC	45.67
GAPSKEMLVAIH	58.67
AAEGNESGNKLF	121.00
AAHKTCPEGKN	69.44
CAASVCACDRLA	54.44
LQHRTFCKAPAE	59.56
ANLCFKRRHYV	59.56
AELLSAKFS	61.11
AFITPDVTSQAC	58.78
CCQIADKCYDEA	51.67
AGPCMFFASAF	49.56
VCDCDRLAAIAF	45.89
CRRFQACRDGEK	86.56
PAGANLCYQMYM	59.44
ENSCYKKTWADH	46.00
ACKPEETFCYSD	57.89
PEMFCGAFQICR	58.33
FVASYYYNRYSN	87.89
IKCHNTLLPAIY	54.00
FLRQQRRFSAPR	55.44
GASGFSANMHSE	60.22
ENSCAKKTWSDH	58.67
DQSKICPPGANI	63.22
HRDAKFCYHNTG	63.11
VTKTTATAIKGN	132.44
EWSPDAKHCKIW	63.56
KKRWRDARGYRT	57.11
QSNTPATTKACV	57.22
SRYIAGCADTCP	63.78
MGSLVISYNLAS	46.89
IVELGCAAACPK	70.67
SSCPTKEAPELV	51.67
GVAIKCCSTDNC	52.44
AKTCPAGKNLCY	72.56
VCPKSSLVLKYA	52.44
AMEGNQASWRFI	52.00
ITPDATSKDCPN	49.22
SSPLVCPAKGEK	76.44
RNPGRCYQKIAA	67.56
YTEITRGATATC	72.00
CGENSAYRKSRR	45.44
VCPKSSLVLKYV	56.33
SSPLVCPAKGEA	149.33
PKAVLGRGCGCP	50.44
RPGFCELAAAKG	225.00
PAFYYAQKKKQC	65.44
FTYSGCGKAANR	61.67
NAIKCTVPSRSW	55.22
VKYMACNTNKCN	67.00
KKQFSSFYAKWT	63.67
KMYMVATLTVPV	54.44
PPNFYKIKIALP	46.78
WPYIKTYAYDSC	57.33
GCAATCPKAEAR	71.33
RSLQFAITTVCP	155.33
CRNGEKACFKKL	70.67
DHCQLDHYSTQA	56.33
GVEIKGCVASAP	63.78
CRNGEKACFKKF	51.89
TWCDNFCGMRAK	72.89
PASQDSLGTIIM	54.22
AVPSYNANNLGF	58.89
LCFKTTLKKLPL	65.33
AEFLAQQRRFS	60.22
SQDALGTIIMEY	61.11
AWCSQRGKIVEL	52.89
GCSSSCSETEAN	43.22
LCFKTTLKKLPA	64.22
AICAAGAPYNDN	50.11
TTPATTKACGEN	107.22
HSDNQKRMVCNA	55.67
PASHKIPFSGQR	61.89
GCGCPSVKNAIE	53.67
LIAAGIWKNTIP	127.89
LPARIGPCKRKI	56.89
YIASFHYNLAAQ	60.44
APGLRTKGNLET	71.56
QLIPIAAKTCPE	61.11
PASHKIPFSGQA	108.00
HSDNQKRMVCNT	66.00
KHLRKAINLKPV	51.33
GWAHHNSGPMTH	49.56
HDNCYNAAEKIS	71.67
RNLLGKRYAIGC	82.00
CDSESRWVTDAT	55.33
SKVVTCKPEEAF	60.44
ILKDCGENACYR	59.56
FKNAIQCTVPNR	76.11
IPLIYQLLCSAE	46.78
WFPTAEDCPDGQ	61.56
IAGGHFSSGVL	66.56
TTTFCRVNSCYA	80.22
NLGFAPQHHINP	49.89
QPQPPINPAQSM	51.67
KTWCDGFARIRG	62.33
FKKWYYIAPRYS	61.11
TTTFCRVNSCYR	54.11
KPGVNIKCCSRD	62.33
SSHWNSYCTATD	50.00
ARYGPCKKKIP	64.00
ASVCDCARLAAI	65.56
MICYSHKTPANS	91.78
QHPRLAALKEE	62.11
CTTDRCNGARAG	157.89
ATLKFPKKITYK	67.67
NPALPGIANQPM	49.22
NAEAGFHAAAAA	46.33
SGASSYCRDGTG	87.78
ARGCGCPRMKPG	81.44
RGAIIERGCGCP	68.78
TNYFHKTAAHVP	64.78
VPNRSAWHFANY	76.00
GCAATCPKAKTG	91.56
NFNPSALNAVPS	80.89
LECHNQQSSQAP	70.56
RFYEANLLGKRY	61.22
VTSQACADGHVC	57.89
GFLSTAQAAIYS	52.67
GGNANRFKAIDE	57.44
PLCGWGTYAPAS	110.56
KNCYKKAWSGHR	54.11
CSPCSAAAQGS	65.56
MPNVTSAAPPTN	58.67
DRACQIHDKCYD	53.00
LPYSYFSSGAFP	78.67
MPNVTSAAPPTA	65.00
KNLAFKTTLKKL	51.89
DSIHCAKTEKCN	50.44
MKAAPMAEVSIR	69.44
PRYTEIARGCAA	76.89
GQKIAFKKWTKM	73.11
CVKADSIWFPTS	55.44
DACELPAETGLC	52.44
GHKIDRINAVSN	488.00
TCVKSASIWFPT	58.33
AGAPYNDANYNI	67.11
ICNKKWAKMGPK	66.89
STSAWVTAAEKK	97.11
LAAIAFAGAPYN	75.89
KNPNPEPSGARG	80.44
ACGGNSNRFKTI	62.44
LALWLNEMLPQT	60.56
CADAAPKTSALV	106.33
LTCLNCPEMFCG	62.00
ALMGSLVISYNL	52.00
LTCLNCPEMFCA	64.00
ASRQSFWAELNA	57.00
LACNKLIPPFWK	52.89
CYNAQSTTPATT	63.44
YSKGANKCYPAT	69.78
VIQPSKEAKDAD	57.89
ASRQSFWAELNV	52.22
GCAATCPVAKPA	68.00
CFITPDVTSQIA	54.33
EELLDEQQVIA	52.00
CFITPDVTSQIC	53.11
NIKCCARDNCNP	55.11
PCARKIPSFYYK	51.78
TCPVAKPRAIVE	65.11
YKKFVTNVAGVI	54.78
CVADKSFGGVNT	350.67
GCAATCPVAKPR	77.56
TWGCAAACPKPT	58.56
MPFRNHVYTSGA	98.56
KKTAVAMSGATV	64.11
IWFGNDMGAGSI	55.67
TTKSCEENSCYA	62.11
RYANTCHSFTYS	59.33
TTKSCEENSCYK	76.56
KCYPATYSGCRG	65.67
LDKALRKKINLK	63.67
PYEQITCCSADN	57.67
SQACPDGHVCAT	55.89
CAATAPKAEYRD	55.11
ATTSRAILTNCG	70.44
TRGATATCPKPT	70.11
STDNANKFKFGK	116.56
DMKFAYHNTGMP	89.22
AYGCVKCCNTDR	84.67
ARFKTIDECHRT	65.89
HALQPQAGEHPM	91.67
ANHHHHHNASL	54.78
ISTEECAAAQKI	93.11
KGANACYPFTYS	65.11
TDIKGATVTVME	51.44
VDDLDRCCQVHD	66.22
NYACYCGRGGKG	89.67
VDDLDRCCQVHA	58.22
RICYAHLGTKPP	66.33
CTTDRANGARGG	148.67
AKKYWRDHRGTI	171.11
RFYDDYHAITGG	61.44
EVKCCASPDKCN	59.22
WCDGFCASRGKR	48.78
DKNYNIDFNAAC	52.00
KSPPQALNKALP	68.00
ACEERHEALREL	60.00
NPFVPANGHNTL	66.89
VIQPSKENKAAD	65.22
NHQATTRATTKS	95.89
LEANQLIPIAHK	57.00
WFPTSEDCPDAQ	55.89
CNKLVAIASKTC	66.22
GLATLWAELTPV	52.11
DCDAVAANCFAR	63.44
KYCAKVHTCRNG	66.44
RGDMPRPRCAKS	52.56
NACYTETWCDAW	64.89
GCPSAEMLVAIH	56.89
NVPGVALARGCG	82.56
SESRWATDKTSA	65.89
WKFYRACCTTNL	63.67
YAFKNMIKCTVP	57.33
AYRKCCTTNLCN	58.33
GCIDACPKNSLL	95.33
AQVCSQSATEDA	55.67
VKYMCCNTNKCN	59.11
FAATLKKFPLK	58.22
EIVECATTDRCN	63.56
VKYMCCNTNKCA	52.11
DWEQACLLNLLG	55.22
DVKRGCTAACPK	70.22
CMPHIFLVDPAF	56.67
CYKKRWRDARGT	55.11
NSCYARSLPKIP	60.33
GGNANRFRAIDE	62.67
QRRFSSPAVLLS	47.44
FANHIVYTSGCS	93.11
EITRGCAATCPK	122.56
TPLEPAPLYLME	64.33
EITRGCAATCPI	50.22
QHHINPQMPVA	61.56
LKAVTRMNGNFA	56.00
EIFRSIHCCRSA	57.22
TNSGMAPVSSMA	116.56
LNEMAPQTVCTT	57.44
EIFRSIHCCRSD	67.78
RATIHCCETDKC	47.22
VACRRFQKCRNG	58.44
DCANGHVCYTKT	74.56
ACPDGHVAYTKM	84.44
KDADLYASRVML	53.56
VSMIAAVLTIWI	58.78
VIYGTAYLTGNS	50.11
TMEGNQASARFI	52.44
YFKTYSYEASQG	60.67
HKTAQPSATITC	59.00
GITAENCPAGQN	52.89
VEAEAPEWSADI	58.56
NRFRTIAECNRT	60.44
DGFCSIRAKRVD	535.56
AKEKFCAKQHAR	63.78
QKKKQCEGATWS	54.89
PKVAAGVGIKCC	71.67
YLTGNSNDDLAC	61.89
PANRNITVEIAQ	60.00
HSANQKRMVCNT	67.67
VTSAACPDGQNI	57.00
LAWCSIDWEQLC	76.00
IDSSHWNSYCTE	63.78
LAWCSIDWEQLA	56.89
IDSSHWNSYCTA	57.44
LPGGISISAAI	79.67
CAVNSCYRRTLR	54.00
CNKTFSDASKIC	79.11
RRPLSRYIRGAA	66.11
CSSACRDGTGEK	82.89
CTVPSRSAWDFA	62.11
APLIYQLLCSDE	46.22
GCGGNANRFATI	65.00
SCYKAIWADHRG	161.00
APCAPNLACVQT	47.78
CPKTSAAVKYVC	73.00
DQRSLAEDSMNS	56.11
LAYKTCPAGKDA	70.67
QFEIGEVYKNAS	91.11
QTVPEMPGETAP	52.00
DIKHCKIAFGND	53.44
AKQWRDHRGTII	112.00
GYTLTCVATKSI	72.56
QPPINANQSMNP	55.78
TCADGGKCAASV	72.22
KYCKLPVAYGPC	50.67
FIRRHYINARYT	59.78
VDDLISVIAATI	42.33
RAILTNCAENSC	52.78
MICYSHKTAQPS	102.89
REAIHCCNTDKC	57.22
NRFRTIDEANRT	76.89
AGQKICFKNWKK	69.44
ETKCKNPNPEPA	56.44
KKSARKLPAIVA	66.11
AGQKICFKNWKA	61.89
IKGNTVTVMANV	59.33
NRPWAHFANYGC	77.67
CSSAYILFLFII	43.00
PSGCAGIDSSHW	58.67
ADNCNPFPTRNR	52.78
DVSRGCAATCAT	52.44
ETKCKNPNPEPS	52.78
KKSVRKLPAAVA	75.67
CAAKEKFCAKQH	68.22
YMVATPKAPVKR	87.44
RFYEGNLAGKRY	70.33
WTYAGVIRRGCG	60.44
RGNANRFKAIEE	61.89
AAAGTNFVAA	58.56
CYKMAMVATPMI	66.33
VKYECANTDRCN	61.56
CYKMAMVATPML	62.78
CPKAKQGIHLHC	52.44
MLPVKAGCIDVC	41.11
MAANSGFSANMH	55.00
TIGEARKKCLGK	69.78
EEKTCYKKSAR	61.22
VATPMLAVKRGC	68.00
IVCLDAAHTRIC	67.00
VAVKAVNRCSKN	65.33
ARRGEASVCDST	64.67
GVSGAHLRTTCS	43.89
RGDMPGPYCCE	61.22
FITSEACPAGQN	50.00
CYKMYMVSASTV	74.22
ASTMICYSHATP	46.56
ICAKRFNRILGK	57.33
RGDMPGPYCCEA	52.44
PKASLVLKYVCC	53.11
SPRMADFTRGCA	59.00
DNFCGMRGKRVD	64.00
DSALVKYVCCNA	47.67
DNFCGMRGKRVA	70.44
PGTALECCTSDK	69.11
RCNKKWAKMGPK	86.44
VCACDRLAAICF	59.33
DSALVKYVCCNT	56.00
AGEKICFKKLHQ	58.56
KTWCDGFCSSRG	72.89
APKEMIECCSTD	54.22
KTWCDGFCSSRA	64.56
IDVCPKDSALAK	86.56
QKIANKKWTKMG	85.78
PKSSLLVAYVCC	58.44
YMASTLTVPVKR	66.00
AIVQCCSTDKCN	49.56
SILFGAPGDNRQ	107.78
NAFARATYNDKN	75.56
SKIAPPGENICY	60.56
YGAVKCCKTDRC	63.78
PFIYKTAPEGNN	55.11
KKRWRDHRGTIA	101.89
YIKTYTYDACQG	54.22
YILKYQVENDQS	62.56
KKRWRDHRGTII	69.33
EFVVVGGYHSDN	55.67
IRTAPDYISDRG	86.67
PSDTSETCPAGQ	48.78
YDGVIRRGCACF	65.67
METAVAASSEDF	58.11
VDAMPHIFLVDP	53.89
YILKYQVENDQA	49.89
PAFYANQKKKQC	85.44
EACHPASHKIPF	98.67
RYSERKLLGARY	74.78
FDNIIRRGCGCF	58.56
CLNCPEMFCAKF	61.78
DRCAQIHDNCYG	84.67
FDNIIRRGCGCA	67.89
SLPTAGTMNKTQ	84.33
AEFLRQQARFS	69.78
RDPRPNAPSASA	67.00
LRIKACTSDKCN	58.11
INHVSNAGCPSL	56.33
AKFCYHNTGMPF	94.22
ENKDADLYSSAV	51.22
GLRTAGNLETLS	120.78
NSFLKTLIAAGI	61.22
TLTCVASNSIWF	44.11
YQVEADQSLEQM	60.22
ADGHVCATKTWC	56.89
LGAAATCPTVKP	70.22
CAATCPKASLLV	64.44
MECHNQQSSQPP	61.67
EFACCTSYALPE	63.89
TRANGNFARKLM	130.00
KTSALVKYVCCA	65.89
MECHNQQSSQPA	60.44
EGNNLCFKATLK	64.67
VKPGVDIKCAST	135.78
ARPASSPLVCPA	62.22
GCCASYALPEFQ	62.11
NHIVYTSACSSY	80.78
KKQWSDHAGTII	52.78
KYCKLPVRAGPC	56.44
MICYKQQSAQFP	73.67
CGCPKVKRAVHL	52.33
PKMVLGRACGCP	61.00
AIWIVCLLICIL	49.44
VHNAGEHSVCDS	56.56
RYRRGAAATCPE	73.67
IPPFWKTCPKGA	86.67
AMVATPKVPVKR	80.11
GCIDVCPKSSAV	80.44
IPPFWKTCPKGK	64.44
AAAGTNFAAA	60.44
TPVDDLDACCQI	53.33
AGQNLAFKRWHY	52.44
QGTLACKDGGKC	63.44
GCIDVCPKSSAL	119.67
APKQGARTKDGV	126.22
TPVDDLDACCQV	46.89
TCYAMFIRTSRE	67.56
KTGVDIQCCATD	55.33
YDEAEKISGAWP	55.89
TLTCVTGKSIAG	75.22
NCPEVACNRFHT	60.67
NGEKICFARFNE	51.11
QHGKVVTCHRAM	67.78
INLKPATRMNGN	71.89
TMCYSHTTASRA	70.22
SSHWNSACTETD	58.11
FDWAGCGGNSNR	73.44
QWSDHRGAIIER	79.56
YDKAPAFYYNQK	149.00
EDSCAKNIWRNI	51.33
VATCPKVAPYEQ	65.78
IKCTVPSASWWD	52.89
IILSAPLIYQLL	54.11
PSKEMLVAIHCA	48.33
PSKEMLVAIHCC	67.89
ALMAHPASLAGP	93.67
GARYEIGCAATC	68.33
KMFMVSTATVPV	50.00
DSAHCCKTDKCN	55.89
RTTASYVRALTM	69.44
SVRVCTPVGTAG	479.33
AKNSALVKYMCC	807.78
GGISISSAAM	63.67
QPLAKLCILHRN	46.89
SAPVTRQSPADH	58.22
PLKIPAKRGCAA	66.89
LTSLADTFAHVI	55.11
KTCVANTCYKMF	74.00
FKKWYYLNHAYS	61.56
MICYSHKTPQPS	125.89
QASDHRGTIIER	77.89
FIYGGCGGNAAR	87.67
NIIRAGCGCFTP	62.33
CDSASRWVTDKT	70.56
RANRILGKRYDL	49.67
SFAAELNVVRLD	54.11
CPKVDNNAPIRC	71.78
MICYSHKTPQPA	180.78
GCGCPRMKPATK	76.00
TKAPVSMIWAVL	59.33
LQAQAGEHPMQP	57.89
LKAYQHGKVVTC	142.89
LYDVKRGCAATC	65.78
NHQSTTPAATKS	160.78
DADRCCQIHDNC	59.00
DRCCQIHDNAYG	58.78
GCKGNANRFSTI	50.00
GCKGNANRFSTA	89.44
DEYGCVKCCKTA	79.11
DEYGCVKCCKTD	67.11
SCYRKSRRHAPK	72.78
AKPREIVACC	64.00
PGVILAAGCGCP	47.11
TIRCCETAKCNE	50.11
PSVKKGVAIYCC	65.33
CSKNHLASRASF	52.67
LTCVTSKAIFGI	54.56
WTAAKCLPFLFS	53.67
WPYIKTYAYESC	44.78
TRRKKKQAEIVD	54.22
EDETWKFYRACC	53.33
NIARNITFDNIR	66.89
LKCNQLIPAFWK	56.56
DMPGAYCCESDK	55.67
CCATDNCNLFKF	69.67
LAIIYSLCFCLL	51.11
FYYSKGANACYP	68.11
GGISIASAIMTQ	86.22
LTCLNAPEMFCG	69.78
MICYKQQSLQAP	62.89
AAYIRSFHYNLA	51.56
HTCPCAPNLACA	51.44
AKACLPFDYSGC	71.22
AIRGERVDLGCA	50.78
ITPDVTSQICAD	74.78
QACSTDDCDPFP	55.56
HTCPCAPNLACV	58.33
ALNGHNTLIPHY	73.11
YKKYWRDHRGTI	148.11
QNLCFKKWYALN	49.89
PIPENYDSIHCA	49.00
YAYDSCQGTLTS	61.00
CYKQRSLAFPIT	76.89
YKKYWRDHRGTA	116.11
PELVCQYSFNSQ	90.67
AAAGQKICNKKW	77.11
GVDIACCSTDNC	51.89
ICAKKWTKMGPK	70.33
VGIYCCKTDKCA	64.56
PPGKNACYKMFM	75.11
EKIAFKRFDQRK	62.78
LECNKLVPAAHK	65.22
AAVCVITKKTGN	132.44
NMIQCTVPNASW	70.67
KIKCCKSDNANL	57.89
LGQATTEKWNRV	70.67
SAVISYNLYSLN	61.89
HNIGMPFRNAKL	89.44
YGCVKCAKTDRC	57.89
SYVRALTMANKK	84.56
CVASCAEFESRF	70.33
MLPAKRGCINVC	64.78
FAHSQLIVHLDL	56.89
VCYTKAWCDGFC	60.56
IDVCPKNSLLAK	104.11
HFSAGVLPFESH	74.44
TMCASHTTTSRA	93.00
TCPKGKNLCYAM	63.00
PPTTKACPGETN	50.22
IKCCSTDYCNPA	47.33
LKYVACNTDRCN	63.67
IKCCSTDYCNPF	63.11
NGSILFGIAGDN	50.11
AVRRHSDPARR	65.11
KACPEGNNLCFK	60.00
AITTQNCPAGQN	51.11
YNLAAQQCAQFI	69.56
AGQNLCFARWQY	58.44
GYHADNQKRMVC	66.33
YEACQGTLTSCG	71.00
PVSSMAGASGFS	121.78
YPGLRTKGNLET	107.33
TNYFHKTLAHAP	53.89
KPEEKFCASDVF	70.56
SFWAALNVVRLD	49.22
DMPRPRCCKSD	50.11
WACFADCSSS	51.89
KVATCHRDMKFC	87.67
CAKGTCCAVSLW	46.00
CVTGASIGGIST	105.33
CFKRWAYISPRM	60.22
CSKNHAASRQSF	66.22
RDHRGSIAERGC	80.78
AICHNQQSSQRP	92.78
ALGEHSVCDSVS	45.44
NLYQFKNMAKCT	74.56
KITAYFHKTLAH	59.11
SYRYGGKATNYF	68.33
FAKKITYKRGCA	49.67
YAKTYTYDSCQG	51.89
WKAKQALPFDYS	74.56
CPDGQNLCFKRR	51.33
GCGAPSVKKGVK	79.78
ANARPCSSPLVC	69.11
GLRTKGNLEALS	78.00
IRCFITADVTSQ	90.44
PSVKKGVGIYCC	63.00
AKAREIVECCT	54.11
GCGAPSVKKGVG	87.78
CYTATWCDNFCG	63.00
CPDGQNLCFKRA	54.00
TAENCPAGQNLC	56.22
ADTFEHAIEELL	56.89
CSVNHHHAHNAS	57.00
EDSMASFLKTLI	51.22
WCDGFASRRGER	63.89
LLLLGLLTLWA	48.67
TPMLPVKRGCID	72.56
LLLLGLLTLWA	53.11
TPMLPVKRGCIA	99.67
LKAVCCNTDRCN	57.33
TPMLPVKRGCIN	114.00
AGVGIYCCKTD	60.89
WQYISPRMYDAT	58.56
NCFARAAYNDKN	68.89
RATRGCAVTCPV	63.89
AHNTPLPFIYKT	59.78
LLEEAKNYLDAA	56.11
ACKASIPAFYYN	64.22
PHGANICYTETW	58.67
CHNQASSQPPT	57.56
YESCQGTLTCKA	60.89
YMVATPMAPVKR	56.11
TNYFAKTLAHVP	63.44
SKTCPPGKALCY	63.89
IQHPLQPQAGAH	67.56
QMSKVVTCKAEE	162.44
YIKTYTYEACQG	59.56
SKDCPNGHVCYA	72.89
KLIPPFWKACPK	76.22
IPKQGARTKDAV	96.33
AEGFVRALAELA	56.00
KTATYDSCQGTL	60.78
RGCADACPKTAA	60.44
TSWGCFADCSSA	56.56
TPKNADIIKGCA	57.44
QNLCFIRRHYAN	56.33
SGMAPVSSMAGA	102.78
SGMAPVSSMAGN	77.67
TSWGCFADCSSS	50.33
TCAKADEYGCVK	63.44
RAAQQCLEFAYG	76.22
CSAKEKACAKQH	58.11
CARCGVSGCHLR	74.56
TLTCVKSNSIWA	61.89
TLTCVKSNSIWF	44.78
MIECCSTAKCNR	67.00
TADCPAGQNVCF	54.78
TCPAGKNACYKM	96.67
CYKLVPPFAKTC	80.78
LLYLFQGFSAN	64.00
AVAGSSGPAAL	96.00
PAQTACCKGDRC	65.56
SAYILFLFIIYS	40.78
APGENICYTKTW	50.33
LLSTAFSYRYG	60.67
DSLATIIMEYAG	56.33
VHNLAEHSVCDS	48.22
CNKLVPAASKTC	71.11
KEMIECCSTAKC	54.78
INLADNKIEIVE	60.67
TATCAKPTNVRE	75.22
AINCCGTDKCNK	47.33
CSVNAHHHHNAS	48.00
AALRIIRDLHPD	65.89
TCYKMAIRTHRQ	45.33
AALRIIRDLHPA	55.67
VTIVCLDAGYTL	68.78
APSRSWWDFAD	58.67
QYFYEAKCSTKG	87.44
GCPSKEMLAAIH	57.00
AFKRWHYVTPKN	73.33
TAWGCFADCSSS	59.33
LALNATSRRKRY	59.33
PREIVQCCSTDK	53.89
RRPLSRYIAGCA	59.78
AKKGVGIYCCK	66.89
PREIVQCCSTDA	55.44
DPARRGELSACD	60.22
QKEIVDLHNSAR	54.22
TEGKTARGEYSV	85.67
EYGCVKCCAIDK	68.33
TSCGANNKAAAS	97.78
AKRWQYISPRMY	79.67
WAELAVVRLDHN	44.67
YKIKIDLPLGAP	62.78
SIRGKAVDLGCA	59.89
ACVKSNSIWFPT	70.44
TALLTLLVVTIV	49.67
GEDLCATKKWCA	84.11
CPKSSLLVAYVC	66.00
KYWRDHRGTIIE	153.56
YNDKNYNIAFNA	55.00
KYWRDHRGTIIA	98.33
KCYPFTYSACRG	68.00
WCDGFCSSRGAR	83.22
RGCGCAPGDDYL	61.33
EIVDLHNSARRR	46.33
ATENCPAGQNLC	61.56
METALLTLLVVT	38.67
VRLDHNNVVAIV	55.78
DICYTKAWCDGF	61.00
VDIAGHQVTVLG	60.67
FYYNQKKAQCE	95.00
PQPAATIGCEEK	90.33
EKWNRVVDAMPH	66.78
TIHCCATDKCNE	50.67
ERGCGCPSVKNA	58.11
SCKKQASSFYFK	70.89
RNLKLILQGASS	60.67
ERGCGCPSVKNG	69.33
RCNKKWTKAGPK	54.33
AYGGKITNYFHK	47.78
ANCFARAPYIDK	68.22
NFCGMRGKRVDL	63.89
ARATANDKNYNI	48.33
ANCFARAPYIDA	52.22
PQAPQNPHLQQP	52.22
FASSRGKRVDLG	71.89
ANKIEIVEAEAP	43.00
IKCCSTDNANPF	70.56
GADICYTKTWCD	59.22
FANMIQCTVPNR	71.56
PPTIKTCAGETN	73.22
TRGCVATCPIAE	52.00
NLDNKVYKEAFF	232.44
CFTPRGDAPRPR	65.67
RRHYVVAKIYD	56.56
YSLCFCLLIILS	52.33
SRRAERVDLGCA	58.11
KVAVKRGCIDVC	56.67
RRHYVVAKIYD	42.22
TIWIVALLICIL	48.11
FEAHTSSLPTEG	55.22
ADTCPVRKPRE	77.00
LFYKTCAAGKDL	67.11
YSLCFCLLIILA	52.33
YKACPAGKDLCY	58.56
LVVTIVALDLAS	53.11
ATCSAKEKFCAK	72.78
RICASHKASLPR	68.00
KEEPQTVAEMPG	48.11
TTTSRAILTACG	56.78
IDACPKNSALVK	1508.89
DLCYKMYAVSDK	70.22
NTIFGATTENCP	54.89
STLDKHLRKKIN	49.00
IVYTSGCSAYCR	63.89
LVVTIVALDLAH	52.33
STLDKHLRKKIA	50.33
YNEAAKISGCWP	52.56
AGQNLAFIRRHY	59.67
MGNGAILFGIPG	50.89
HKTPQPAATITC	68.22
SYNLASLNKMGD	132.56
AWCADWCTSRGK	57.00
TPMIPVKRGAID	159.56
LPAAKGACKAHK	55.56
CQEDSAYKNIWT	51.00
PALYDVKRGCTA	77.11
AGCAATCPTVKP	101.11
HLASRASFWAEL	52.78
IPAIYQLLCSDE	56.00
KTPSDQSKACPP	65.67
NLASLNKMGDSQ	59.22
TMCYSHTTTSRA	80.22
GKSIGGISTEEC	68.33
GKSIGGISTEEA	50.67
TIFMLKLALNEM	59.11
SAYKKTWSDHRG	135.11
AVVTIVCLDLAS	45.78
PKLYDVKRACTA	52.11
AGAKICFKNWKK	69.56
PPTTKTCAGETN	59.44
AVVRIVAASTC	48.00
AKTIDECRRTCV	54.33
HSQLIVHLDLKA	57.56
TNYAHKTLAHVP	67.78
LKCAQLIPPFWK	60.44
KAKIKCCKSDNC	56.00
ETKCKNPAPEPS	65.11
ANLKPVTRMNGN	60.00
HAPAFYYNKDSH	59.22
HSQLIVHLDLKP	46.33
NIKCCSTANCN	56.78
NAEKICFKRFDQ	56.44
CANTPLPFIYKT	69.22
LKQYFAETKCST	61.67
TSGCSSYCRDAT	66.00
FKNMIHATVPNR	65.33
FCRIRGERADLG	78.00
IKCCSTDNCNPA	52.44
AATCPVAKARE	95.44
IMEYAGNATLHH	52.89
SYIALGQRATEK	57.33
KTYSYECSQGTA	59.11
PKKEIFAKSIHC	57.22
AGQKRCNKKWAK	57.11
WPYFKAYSYECS	49.33
AIPATIFMLKLW	51.33
KFVTNVPGVIAA	57.78
TTTACRVNSCYR	52.56
IWFPTSADCPDG	49.00
AKNLCYKMFMVS	61.56
NLCFKRWQYIAP	56.22
CEGNTCYKMFAR	61.78
DAKHCKIWFGND	55.44
IKACSTDYCNPF	71.22
CPKAKPGVGIHC	88.67
DPHDPAGTIIVR	59.33
QLVPAFWKTCPE	52.22
ATADEYGCVKCC	56.89
SDAVTRQSPADH	52.00
PKSSLVLKYVAC	63.00
PSAKPETCPHGE	50.00
DDGAVKCCNTDK	74.00
SGCHARTTCSAK	63.11
LKLILQGCSSAC	49.67
NNIRPPNAYKIK	83.44
EECAAGQKIAFK	76.67
PDITSADCPNGH	48.33
IDVCPKNSLVLK	60.33
NPNQSMNPPAPG	61.78
KCSTKGYAKAGC	85.22
IDVCPKNSLVLA	48.00
EAARELMDLYL	57.89
AHFANYGCYCGR	71.67
RVKSKAKCCKSD	61.67
IILSIPAIYQL	46.56
WVTAAAKKTAVD	194.89
GTGEKCCTADRC	54.22
RAALTNCGENSC	48.89
CPKAEYRDVINC	57.56
ILQGCASSCSET	58.22
GCINVAPKDSAL	71.00
TVCPAEKNCYKK	86.11
KTSALAKYVCCN	111.44
RVALGCAATCPK	101.22
HHVIYGTAYLTG	61.11
FITSENCPAAQN	56.11
KIEIVEAAAPEW	64.44
TSCGAANNAAAS	56.11
LKCYQHGKAVTC	115.56
NAYSLNKMGDSQ	67.56
AANRFRTIDECN	54.56
FCRIRAERVDLG	62.11
ICFKKWTKMGAK	78.33
LCFALLIILSIP	54.44
TRICYSHKLLAA	54.78
QARFSSPRVLLS	49.22
DGACSSRGKRVD	67.22
EKFFGVGSASRI	60.56
DNAKRMVCNTIN	56.11
RACYNHLGTKPP	66.33
EAFFETKCKNPN	60.11
EPQTVPEMAGET	39.56
YTEATRGCTATC	52.67
GCRGIDSSHWAS	49.78
SRYIRACADTCP	55.44
CSSSCSEAENNK	65.56
RYDLGAAATCPT	61.89
CSAAEKFCAKQH	86.22
TIHCANTDKCNE	52.44
CAATCAKVDNND	54.89
PKADEAGCVKCC	55.22
IMTQTREKEFV	64.56
STDNCNPFATRE	68.78
EDSCYANIWTFD	50.33
PGQNLCFKRAQY	50.89
MAEAGAAVKQCS	69.67
IMTQTREKEFVA	131.44
AGPCMFFIAAF	58.11
PKMVLGRGCGAP	51.11
CPKVAPGVGIHC	55.44
NVRATIRCCETD	59.56
KQGIHLHCAQSD	53.00
PDLKAQTCPPGE	57.22
RATAKSCEENSC	45.56
DLAHTRIAYSHK	35.67
KAYDEAEKISGC	52.78
RRGCAATAPEAK	78.56
CLICPEKACNKV	62.44
KCAPFTYSGCRG	62.44
HDACYNEAEKIS	57.00
LAYPGARTKGNL	112.89
PKNSLLVKYEAC	1766.22
NAISTLWWHGCV	47.11
RWASHQGVEIKG	76.89
ATSAAGMAETAA	58.67
GITTEACPDGQN	50.78
VSRGCTATAPKA	181.56
SIRGKRVDAGCA	219.89
CAPNLACAQTSP	58.00
LRIGPCARKIPS	89.00
TLECHNQQASQT	49.22
RAMKFCYHNTGM	76.00
VYLYASAGFFCA	55.33
TICYNHLAIRSE	49.00
AGEAEKISGCWP	52.22
NIWRNATFDNIR	59.89
CCSTDNCNPFAV	64.44
CCSTDNCNPFAT	60.67
YSDITAGCAATC	56.89
WYCKEPVRIGSA	58.11
WYCKEPVRIGSC	58.22
AHVPEIIERAGS	81.33
PRYAEITRGCAA	64.22
YRKSRRHPAKM	90.56
LSENAPLEPPPL	55.67
NMYMVSTSAVPV	60.33
EGNNLCFKGTAK	60.44
YIDANYNIDFNA	53.67
VKYMCANTDKCN	53.11
NSIWFIASENCP	50.89
ACPDGQNICYAK	72.22
RCYQAIPAFYYN	80.22
ACPSVKKGVKIN	83.33
NQQSSQRPTIAT	70.67
ELGCVATCPKVA	194.78
AKNSLLVKYECC	321.44
KSIGAISTEECA	55.44
DTSETCPDGQAI	50.33
YIRGCADTCPVG	214.00
YIRGCADTCPVA	50.11
TKPPTTEACGDD	64.00
HRASDITWGCAA	61.33
HVSNLGCPSLRA	86.78
HVSNLGCPSLRD	55.56
ACPEVYCNRFHT	61.00
MFIATSPDYISD	64.00
WPYIKTYTYASC	48.22
PAKRGCINVCPK	64.56
NSNDDLKCDHGF	62.44
ICAKRFDQRKLL	51.89
WHYVTAKNYDII	52.00
KFCYSDVFMPAR	67.33
QAKATKTCEENS	68.22
VTAVCLDLAHTR	53.89
NRFATIEKCRHA	55.00
SFWAELNVARLD	61.22
YSFNSQAFAELL	60.78
HDPRGTIAVRGC	50.89
PEMFCGKFAICR	59.22
NTINLDDNKIEA	52.33
ACWPYIKTYTYD	68.22
HYVIPRATEITR	61.11
CYTKTWCANFCG	49.78
NTINLDDNKIEI	58.22
YMVSASTIPVKR	71.67
ADTCPVRAPREI	83.56
CSKAHLASRQSF	64.33
IDVCAKSSLVLK	53.22
LAYPALRTKGNL	66.89
GEDIAYTKTWCD	70.22
YTKMWADNFCGM	86.78
KHSAPVTRQSPA	72.89
KTGVDIACCSTD	55.78
AVCELAKCEERH	54.44
LDAEFLRQQRAF	50.78
FLKTLIQAGIAK	59.44
CNKLVPLFYATC	54.78
SNLGCASLRDPR	72.22
VAIAHKTCPAGK	94.11
PPTIKTCPGATN	104.33
PKNSALVKYMAC	1315.11
NSYCTETATFIK	70.56
PMQPQAPINPNQ	55.67
GAWPYIKTYTYD	59.11
TTAATTKSCGEN	85.11
RYAEGKTHRGEY	59.33
AFPTSEDCPDGQ	56.33
CNKAPSDQSKIC	50.56
RALSEDSMNSFL	65.44
YDVSRGCTATCA	53.78
KTYAYECSQGTL	99.44
AGVGIKCCSTA	51.33
FKRFDQRALLGK	52.00
GCPRMKPGTKAE	88.56
YGGCGGNAARFK	73.22
YDVSRGCTATCP	59.78
REYISERGCGAP	63.33
MFFISAFYYSKA	50.56
LFLLEEYKAYLD	61.11
MLAAIHCCRSDK	63.44
MFFISAFYYSKG	60.78
DFNSEATRRKKK	54.78
EAAQKRFSLILA	50.78
FGGVNAEECAAG	59.44
GETNCYAKRWRD	61.22
VSTLAVPVKRGC	86.56
CPKVKAGVGIHC	1438.89
TPLEPPPLYLME	50.67
TPLEPPPLYLMA	64.22
LKSQTCPPGEAL	52.00
FMVSNATVPVKR	125.44
VIQPSKENADAD	58.00
AGFVSSYYYNR	71.89
AAACPKPTNVR	72.44
SSRVMLSSQAPL	86.11
TNYFHKTLAHVA	55.22
DHRGTAIKRGCG	85.22
RKKKQAEIVDLH	65.44
PFWKTCPEGKAL	69.56
KMYMVASSTVP	64.11
QNLCFKGTAKFP	63.22
SFWAELNAVRLD	62.67
TQEDSCAKNIWR	66.67
GCPRMKPATKLE	63.11
NANRFKTIDECH	56.44
LIQAGIWKNTIA	71.78
NANRFKTIDECA	56.78
TTKSCVEASCYK	83.44
IDVCPKASALVK	244.78
LIQAGIWKNTIP	60.33
NANRFKTIDECR	59.89
QAGIWKNAIPKQ	137.78
ERGCGCPAVKNG	65.33
CYTKKWCADWCA	71.89
AQNLCFKRWQYI	66.44
SARDPRPTAPAA	117.78
PKNSALVKAMCC	729.89
VIQASKENKDAD	55.44
LVLKAECCNTDR	75.22
TTEKWNRVVDCA	54.78
TTEKWNRVVDCM	60.78
PLNGHNTLIPAY	58.33
WKTCAEGKNLCY	74.22
KAYIASFHYNLA	47.78
LKCHQLIPPAWK	55.11
LAQAGIWKNTIP	60.00
GCAATCPTVKTA	74.44
LKCNKLIPAFWK	55.11
NLCYKMYAVATP	72.78
YHATGMPFRNLK	91.78
LSNFNPSALATV	56.89
AGQKICNKKWAK	57.44
CAAACPTVRTG	79.78
SWWHFANAGCYC	53.67
TIIERGCGCPAV	56.44
CYTKKWCADWCT	59.78
SGCASYCRDGTG	73.00
AVLPFESHTSSL	52.56
KYDPCFGHKIDA	84.56
RGADKRYWNSQC	62.56
KDGGACAASVCD	114.67
CAITPDVTSQIC	58.11
CVTKNAIFGITT	58.78
NHQSTTPATAKS	100.89
GIHCCASDKCNY	52.44
VKKGIEINCATT	54.33
RRAYVVPKIYDI	51.44
PLAPDTPLESWP	56.67
FKKFDQRNLLGA	71.67
RRAYVVPKIYDS	56.00
TITCEEATCYKK	75.33
FKKFDQRNLLGK	53.78
GNAAEFAKIFQF	100.89
PVSGAAKACKLP	95.56
FYYSKAANKCYP	73.22
VKKGVGIYCCAT	45.00
AATCPEAKPAEI	45.89
SNACHSFTYSGC	71.78
SHKAPQPSATIG	52.11
VCAAKGEKFFGV	62.11
IYKTCPEGNNLC	51.44
IKCCATDNCNLF	70.33
IYKTCPEGNNLA	75.11
DLAYTLECHNQQ	50.33
LKPATRMNGNFA	59.78
TWCAGFCSQRGK	81.67
EKIAFKKLHQRR	51.00
NTGMPFANLKLI	85.56
YPATYSGCRGNA	76.22
RKALGKRYIRGC	57.00
ICFARFNERKLL	51.78
NSEATRRKKKQK	48.33
CAATAPKVDNND	66.67
EALALNRTSRRK	54.56
FFCAGALLNHEW	57.56
FCSARGERVDLG	57.33
TKPPTTECTAED	47.33
LRKKINLKAVTR	47.67
LKMKPVWASSCP	58.89
MHSEPPVYAALS	95.11
TAREYISERGCG	78.78
RFYEGNLLAKRY	61.56
HAYSDITWGCAA	59.78
NHVYTSGCSAYC	60.89
TVPSYAANNLG	62.00
GPKLYDVSRACT	54.22
KKWTKMGPKAYD	65.56
EAMDLYLKMKPV	81.11
ANTCHSFTYSGC	66.89
ATPSVKPETCPH	39.00
YPKEAIECCSTD	48.67
CRNFATCRNGEK	71.78
FTRGAAATCPKA	89.00
MGPKLYAVSRGC	58.11
ASRFRYLLCCRI	55.78
RSLQFPIATVCP	55.56
PETCPHGANICY	60.78
ARATYNDANYNI	67.89
LAYPGLRTKGNL	99.89
DGFASSRGKRVD	72.78
LAYPGLRTKGNA	77.22
TIRCCETDKANE	48.89
AIVCLLICILPL	43.33
LQAKTTKSCEGA	84.56
LQAKTTKSCEGN	69.11
IHPALHQMQPPA	267.89
SETCPDGANICY	59.22
CGMRGARVDLGC	62.33
KLILQGCASSCS	47.89
ANAKCAASVCDC	68.22
LGQRATEKWNRV	64.00
QNPHLQQAGPNP	63.56
QKFIYGGCGGAA	59.00
TGKSIGGISTEE	69.11
TGKSIGGISTEA	61.56
MGPKLYDAKRGC	70.56
ALLKVVCCS	56.00
VGIKCCSTDNCN	50.00
PCMFFISAFYAS	61.78
PSAYYKWKAKQC	81.33
TLIPHYQAIQHP	58.67
PPTTATCGDDSC	48.22
IAPPNFYKIKID	57.56
HQGVAIKGCVAS	83.78
DLDRCAQIHDNC	61.33
NGAKICFKKFDQ	55.89
RASIHCCRSDKC	78.89
NTQLPFIYKTCP	71.44
ADLYSSRVMLSS	57.11
CAAACPKSSLL	106.00
FCYHNTGAPFRN	75.89
NTQLPFIYKTCA	68.22
ADLYSSRVMLSA	57.89
YKNALDAANMSM	57.00
CYARSLPKIPLI	62.44
SSGVLPFEAHTS	52.44
RYIAGCADTCPV	53.11
ASFHYNRAAQQC	56.44
YAKEGCRGIDAR	72.78
KSFAGVNTEECA	69.67
PVRAPREIVQCC	56.56
KMYMAATPMLPV	216.78
NSIAFITSENCP	58.11
CGAANNCAASA	66.11
TKMGPKLYDVSA	335.44
CYSAVFMPFRNH	66.33
YQKIAAFYYNQK	60.22
AECHNQQSSQP	82.22
ARKIPSFYYKWK	47.89
APQNPHLQQPGP	1751.78
LQFIYAGCGGNA	61.67
AKEYFFETKCKN	60.00
TVTVLEAVPVPK	182.89
KGAVASCPEFES	42.89
ATCPTAKPGVDI	46.67
PSYNANNLGAPP	51.22
IFAKSIHCCRSD	59.44
LPAIAAGRGCGC	69.33
AWAELTPVSGAA	74.33
TDDCDAFPTRKR	71.22
KEMIECASTDKC	63.33
YKNIWTFDNIAR	51.22
GCIDVCPKSSLL	79.89
ACQIHDNCYGEA	52.11
SHKASLPAATKT	95.00
MIAYKQQSLQFP	80.33
TPADDLDRCCQI	59.78
AQEDSCYKNIWR	49.11
AQEDSCYKNIWT	60.44
ALNVVRLDHNNV	48.11
AYTLTCVTGKSI	75.89
PRVLLSENTPLE	54.33
PRVLLSENTPLA	76.56
DLDRCCQAHDNC	50.44
FSACGGNANRFQ	71.67
VSTSTVPVKAGC	65.22
FPITTVCAGEKN	64.44
GVNIKCASRDNC	53.44
PAFYYKWKAKQC	58.67
PLPFIYKTCPEG	53.56
FKRFNRIAGKRY	55.22
GANDATRGLTSL	69.89
GCIDACPKSSLL	81.89
KFPLKFPVKRAC	62.67
TKMGPKLYAVSR	73.00
IVCLDLAYTLTC	66.00
STDNCDPFPVAN	55.89
KSTIPVKAGCID	55.67
ICAKKFDQRNLL	63.00
TFCAVNSCYRRT	61.89
ARETVDAVCELI	62.44
GPNDATAGLTSL	47.67
RATYNDKNYNAD	53.22
NSLVAKYECCNT	66.89
PQNAATITCEEK	59.67
TLIPHYQSIAHP	66.00
VDDLARCCQIHD	49.44
KKWTKMAPKLYD	79.89
RDMKFCYHNTGA	69.11
FHYNLAAAQCLQ	53.44
KRKIPAFYYKWK	53.67
LLVKYVCANTDR	58.67
KPGVNIKACSRD	53.33
STDNCAPFPTRE	54.11
ASRIRRLPPHLA	44.78
TMCYSATTTSRA	92.44
QKFIYGACGGNA	55.78
PTAPAALRAIRD	60.67
TLTCVKSNAIWF	41.00
LEEIAKNMEAGF	68.78
GCIDVCPKSSLV	60.44
TCPPAKNLCYKM	80.44
LKQYFYETACST	60.78
LRTTCSAKEAFC	67.89
SRSWWDAADYGC	55.44
EHPMQPQPAINP	52.78
TAPKADDDGCVK	77.67
ATRGATSLADTF	66.33
GAADTCPVRKPR	56.11
AELLSTKFS	57.11
AELLSTKFS	61.89
PTVKPGVDIACC	64.44
LIKCEERAEALR	70.89
MICHNQQSSQPA	59.33
TTEACQEDSCYK	66.89
DCDRAAANCFAR	57.67
PEKACNKVHTCR	95.00
YFHKTLAAVPEI	52.89
MICHNQQSSQPP	59.00
PEKACNKVHTCL	78.56
EAVDAVCELIKC	56.33
QHHANPQMPVQ	52.11
TSAAPPTASGMA	63.11
ERVDLGCAATAP	54.89
LLGKRYTRGCAV	65.67
TCPDGQNIAYEK	65.44
LVCQYSFNSQAF	85.67
YPLPPAIPDTPL	49.44
EGQNLCFKGTLK	81.22
VKPATCPHGENI	59.67
PVKRGAINVCPK	97.44
EGQNLCFKGTLA	127.78
NFYKIKADLPLG	67.89
NVTSAAPATNSG	75.33
RRKLCILHRNPG	55.00
RRKLCILHRNPA	49.00
CLDLASTMIAYS	67.33
SDANYFYALKYQ	56.78
TNFVAANQCRAL	69.22
CPPGDDNLEVKA	63.56
PPTTETCQADSC	53.78
CPPGDDNLEVKC	48.11
PPPAYLMEEPLA	54.78
GCRGIDKRYWNS	60.67
KLVPPFWATCPE	56.22
KKIAYKRGCADA	70.00
KACPEGKNLCFK	58.11
ALPEAQNGFSFH	66.33
RETARCCETD	51.33
LLQAKTTKACEE	73.11
PKIYDATRGCAA	67.67
DGFCAIRGERVD	54.78
VCPKDAALVKYM	62.89
AVITGACARDLQ	54.00
SEAPVYANLSNF	64.78
CAASVCDCARLA	59.22
NASALNTVPSYN	43.67
GATVTVAEKVPV	69.78
VCPKDAALVKYV	57.00
LLTALVVTIVCL	52.11
DGFCSIRGKRVA	79.33
EQITCCSTDACN	49.00
DGFCSIRGKRVD	88.78
ITPDVASQACPD	55.00
YISPRMYDFARG	53.67
CAKKRWRDHRGS	101.89
PCKRAIPSFYYK	52.78
CAKKRWRDHRGT	111.56
PKVKAGVGIKAC	125.67
AFRNLKLILQGC	87.44
DARQLASDANYF	56.11
CAKKRWRDHRGY	73.67
EMLAQTVCTTSA	50.56
AWCSQRAKIVEL	47.33
AVITGACERDAQ	46.22
ACRGNANRFKTI	65.11
QVPLEPALLFLL	54.44
LTTSQATKLGFR	59.11
SPRMYDFARGCA	60.22
TCAKVKTGVEIK	100.33
FTWSGCGGNSAR	85.67
IMTQTREAEFV	64.44
LKCAQHGKVVTC	90.56
GRGCGCPLALPF	72.22
KGAANRFSTIEK	87.56
AATRICYSHKLL	56.56
QSSQRPTIKTCA	133.67
NVTSAAAPTNSG	98.67
GATKRPVSAIWA	56.89
PKATNVRETIHC	66.44
GEKCCTTDRCNG	66.00
TFEHVAEELLDE	55.44
CLDLASTAICYS	55.78
KLIPAFWKTCPK	67.78
CARDMKFCYHNT	52.89
VTIVCLALGYTL	47.22
WHFANYACYCGR	71.22
QTVPAMPGETPP	64.78
PAGQNVCFKRAH	61.44
YWNSQCRTTASY	81.00
STKFSYRAGGKI	61.11
KSCAENSCYKSI	64.78
WCSIDWAQLCLL	41.22
GAGGNSNRFKTI	66.22
IRTSREYASERG	71.33
RTCNKTASDQSK	66.00
EITRACTATCPK	84.78
GEASVCDSVSAW	66.00
EYGCVKCCNIAK	73.00
ASFNSQRFAELL	67.44
CYTHKSLAAKTT	83.22
YLEVKCCTAPDK	59.67
PAGKNLCYQMAM	68.00
AANQCANLMAH	46.56
KIKACKSDNCNL	62.33
PINPNQSMAPPL	47.67
TAMWAYQTECCK	73.44
EATCYKKFVTNV	61.44
ELGCVATCPKAK	83.00
CDIVAGLMALHS	50.56
PKNSLVLKYVAC	66.56
PKSSALLKVAC	110.56
EDSAYKNIWTFD	53.22
RGEYSVADSESR	67.78
QDTKLGARPVVS	74.78
AAAGANFVAA	57.56
GAPTTGRKTEAG	87.78
KYCNKVHTARNG	82.89
IWAPTSEDCPPG	45.89
NCYAEAEKISGC	52.67
HRYTEITRGATA	65.67
ATYNAKNYNIDF	65.22
VKPYEQIACCS	56.89
GIHLHCCQSAKC	68.56
GQNLCFKRAQYI	55.89
PGTKAECCTSDK	64.44
DHRATIIKRGCG	57.33
WVTDKTSAVDIA	46.00
PCSSALVCPAKG	83.67
YPFTYSGCRGNA	59.56
GCPSKEALVAIH	54.22
AKPAEIVQCCS	58.33
GENACYTKTWCD	57.44
NLAFKRWQYISP	54.22
ANDIIYIIGG	43.67
SLRDPRANAPST	85.33
ALLTLWAELTP	48.11
ATCPKSSLAVKY	304.11
FVAANQARNL	70.67
AMCYSHTTTSRA	70.33
DGTGEKCCTTDR	51.67
CFARAAYNDKNY	80.33
KEEAKRWQSTLD	62.00
QIHDNCAGEAEK	61.78
ALTAEGNQASWR	63.89
DGTGEKCCTTDA	53.00
WTAKKCLPFLAS	52.89
QKFIYGGCGANA	62.56
LRKKINLAPVTR	54.56
PLALMEEPLALN	58.56
ARGCGCPSVKNG	72.22
PQLPQNPHLQQA	73.22
NLEAKCCTSPDK	62.89
IGAPFRNLKLIL	72.22
KRWQSTLAKHLR	51.22
PQLPQNPHLQQP	56.44
PINPNQSANPPL	57.67
EIVECCSTDGCN	60.33
GCGGNAARFRTI	51.22
AYCNPFPVWNPR	73.56
INLDDNKIEAVE	57.89
MAGNSGFSANMA	65.11
YKMIWTADGVIR	72.33
CFIAPDVTSQAC	51.56
KTPQNSAAITCE	58.33
PTSEDCADGQNL	52.00
MAGNSGFSANMH	63.00
SVCDAESRWVTD	62.89
ATWCDGFCRIRG	64.44
YDVARGCTATCP	65.11
NLCANMYMVSTS	50.44
RTLRDPHDPRGA	88.78
VNSCYRRALRDP	50.56
NPSALNTVPSAN	62.33
HLASRQSFWAAL	57.00
ILQGCSSSCAET	54.11
RTLRDPHDPRGT	73.11
HAASRQSFWAEL	59.56
VDIKCCSTDNCA	47.22
TWCDAWCSQRAK	58.00
PCMFFISAFAYS	43.00
IRRGCGCFTARG	50.78
NANRAKTIDECH	60.67
VDIKCCSTDNCN	56.33
DYGCYCGRGGSA	65.44
QRGKIAELGCAA	1394.44
GCIAVCPKNSAL	96.11
CHQLIPPAWKTC	55.78
AYKLVPPFWKTC	53.22
IIGGHALENNIR	65.22
ECPELVCQYAFN	70.89
EFVVVGGYHADN	62.33
[truncated: 48,491 more rows]
