# Supplementary material for: High-throughput immuno-profiling of mamba (Dendroaspis) venom toxin epitopes using high-density peptide microarrays
Source: Sci Rep. 2016 Nov 8;6:36629. doi: 10.1038/srep36629 (PMC5100549; doi:10.1038/srep36629)
Supplement: Supplementary Dataset 4 [file srep36629-s5.csv]

Peptide	Signal
AWASEGNESANK	85.89
YTAITRGCAATC	45.78
LEEINANMEAGF	44.22
QIHDNCYGEAEA	50.33
KYCKLPARYGPC	61.00
QIHDNCYGEAEK	79.78
CPTVKPGVDAKC	65.33
GNLLGKRYPRAC	60.11
CVTANTIFGITT	54.11
PGRCYQKIPAFY	39.44
EASCYKKTWSDH	48.56
MLVAIHCCRSAK	52.00
CNATFSDQSKIC	53.00
FATSEDCPDGQN	40.56
FKGTLKFAKKIT	56.44
AAKYCKLALRIG	46.78
EECAAGQKIANK	59.11
IKALTMEGNQAA	89.78
IATQTREKEFVV	48.33
QAPADHCQLDHY	44.89
PGRCYQKIPAFA	49.33
CARVAANCFARA	46.56
DCPNGHVCYTAT	45.44
IRCFATPDVTSQ	50.56
GAAKRPVSMIWA	55.89
KRGAIDVCPKNS	57.11
SHTSSLPTEGTM	37.56
YMVSTSAVPVKR	46.89
SHTSSLPTEGTA	49.44
WPYAKTYTYDSC	50.11
KSCEENSAYKKY	97.78
ADHNNVVRIVA	52.00
PGDDNLEVKACT	46.00
GCPKKEIFRKSI	53.00
PHAQQPGPNPFV	51.11
GCGGNANRFKTI	55.11
HAHHHNASLKSC	62.89
GCPKKEIFRKSA	59.44
DRLAAICAAGAP	52.44
GCGGNANRFKTA	54.67
GCIAVCPKNSLV	52.78
FPCSVNHHHH	44.44
ALCYNMYMVSTS	49.56
FPCSVNHHHH	48.33
CAVPNRPWWHFA	44.33
EIVECCSTDKAN	57.00
QNLCAKGTLKFP	49.56
GHAVTVLGEIRM	52.67
EIAQKRFALILA	44.67
PRATKTCVEASC	51.67
VYCARFQICRDG	44.44
VGYPKAMIECCS	46.22
HLLALLGLLTL	37.89
VTIVCLDLGASL	46.78
TIFMLKAWLNEM	58.33
SIHCCRSDKCAE	46.78
NGEKICAKRYSE	49.22
GASGGETNCYKK	126.11
HRDMAFCYHNTG	48.22
EDSCAKNIWTFD	51.00
AAQHNRISTLW	45.00
RTGVDIQCASTD	53.11
TCPIPEAYDSIH	40.56
EERHAALRELMD	50.56
IRSEVTAICIIC	50.11
VPNRSWWHAANY	47.89
RDHRGAIIERGC	57.78
CAKMFMVSNKTV	51.22
NLYSLAKMGDSQ	45.11
LQALKEEPQTVP	73.11
QVPLEAPLLFLL	42.33
TSADCPPGQNLC	37.44
RFAEALSTKFS	57.56
CCSTDDCAKFQ	60.56
EKACYKFVTKLP	49.67
LQALKEEPQTVA	122.00
PCSAAVQGSSAP	46.78
KKQAEIVDLHNS	49.11
KLVPIAHKACPE	51.00
AKVKAGVEIKCC	150.44
SCYKKTASDHRG	103.78
TKECAELVCQYS	45.11
HPPKMVLGRGCA	55.22
GANLCFKRWQYI	49.89
FTYSACRGNANR	62.56
HPPKMVLGRGCG	62.44
FKNMIHCTVPAR	54.89
CSQRGKAEELGC	59.56
INHRATEITRGC	46.22
TTEDCPAGQNLC	48.11
TPKNYDIIKGCA	59.11
PAVKKGVKINCC	73.33
ANLSNFNPSALN	50.89
CPSLRDPAPTAP	59.33
AQYISERGCGCP	51.56
GVNIKACSRDNC	62.89
GGKITAYFHKTL	55.22
TSSLPTEGTANK	89.89
ANLSNFNPSALA	57.22
RYLLCCRIDNCN	37.11
YTYESCQGTLTC	48.22
YTYESCQGTLTA	40.67
RYLLCCRIDNCA	53.33
METSVAASAEDF	51.78
PSVKNGIEINAC	56.33
VNHHHHHAASL	49.11
YTYESCQGTLTS	55.89
FKNMIACTVPNR	57.22
CPTAAWPYQTEC	51.00
KSCEENACYKKY	87.11
SLADTFEHVIEE	45.33
TKTWCDNFCAMR	62.00
SLADTFEHVIEA	51.44
CFAACSSSYI	64.89
RNLLGARYRRGC	49.56
ANSCYRKSRVHP	47.44
YPKEMIEACSTD	57.11
SCYKMAIRTSPD	75.44
ITPDITAKDCPN	43.11
YDSAQGTLTSCG	77.22
YNEAEAISGCWP	46.11
CHSQMSSQPAT	47.22
ICFKRFNERKLL	52.00
ICFKRFNERKLA	46.11
RETIHCAETDKC	51.44
AYGCVKCCNTDK	61.67
EAAFHAAAAAA	44.56
KGNANRFSAIEK	56.33
EDCHPASHAIPF	46.44
TFAKALTMEGNQ	82.00
KFAYHNIGMPFR	53.44
PMYPLPALIPDT	48.56
APEGKNLCFKAT	56.56
EYRDAINCCGTD	40.56
TCCAASLWIKSV	50.89
EKICFKKAHQRR	44.44
AVCLDLGYSLKC	50.00
TNSGAAPVSSMA	82.11
FKKAHQRRPLSR	49.44
ASSYCRDGTGEK	73.00
QMQAPQLPQNPH	51.89
YDEAEKIAGCWP	52.11
PAQHHINPQMP	49.44
AGEAPMQPQPPI	60.22
TSRARRLPPHLA	77.78
STDNCNKFAFGK	63.67
NIWRNIAFDNIR	41.89
DIIYIIGAHSLE	55.89
PKSSALAKVVCC	71.89
PKPTAVRETIRC	52.00
LTCVASDSIWFP	41.78
YIAKYQVENDQS	41.44
LPAETGLAKAYI	150.33
LLLLGLLTLAA	51.44
KVVTAHRDMKFC	51.89
KKTTANRGCAAT	53.11
HRGSITARGCGC	57.67
FKRYAERKLLGK	48.22
LPAEAGLCKAYI	57.78
ARIKCCTSDKCN	52.11
TLWWAGCVETCT	49.78
ANLSNFAPSALN	52.44
ELNVVRLDANNV	47.33
KRKIPSFYYKWA	43.89
QTACCKGDRCAK	52.67
GCGCALTLPFLR	49.33
LAAQQCLQAIYG	56.56
KRKIPSFYYKWK	58.22
HWNSYCTETDAF	47.22
EAKFCYSDVFMP	49.44
RAAQQALEFIYG	56.89
VSRGCTATCPKA	100.56
KACAATCPKVDN	61.00
IPHYQSIQHPLA	63.89
ADGAVCYTKTWC	52.22
CAENSCYRKSRV	50.78
CAENSCYRKSRR	65.33
SGEDCAPASHKI	65.56
IPHYQSIQHPLQ	75.44
DLDRCCQIHANC	43.67
IGSCKKQASSFY	69.11
QKICFAKWTKMG	72.33
SAFYYSKGANAC	67.67
PAWHFANYGCYC	47.11
SQTCPPGEDACY	51.33
LTCAKSDSIWFP	57.11
SCQGTATSCGAA	200.67
CYQMYMASKSTI	106.22
FSTIEKCARACV	55.89
SCQGTATSCGAN	101.78
SVCASESRWVTD	47.78
IGGIATEECAAG	48.67
DITWGAAATCPK	186.00
CTADETWKFYR	56.22
VDAGCAATCPKV	112.67
EKICAKRFDQRK	57.33
GFCSQRAKRVEL	54.78
ENTPLEPPPAYL	47.56
AAPAKEVSIRGQ	69.00
IASKTCPAGKNL	118.00
GKVIELACVATC	48.67
PRYTEITRGAAA	62.44
PKIPLIIIGAGC	53.00
PEAAPREIVECC	52.89
LAELMDLYLKMK	53.00
NVRETIACCNTD	42.22
AEYISERGCGCP	51.00
CPTVRTGVDAQC	40.00
QRRFSSPRVLLS	56.89
DSLGTIIAEYAG	57.56
FKRFNERALLGK	51.89
TICYNHLTIRAE	51.89
EETFCYSDVAMP	47.00
CYKKQWSDHAGT	67.78
AVVTIVCLDLAH	46.00
HSQLIVHADLKP	57.11
QRRFSSPRVLLA	47.11
NSCYKRSLPAIP	55.44
KMYMVAAPKVPV	66.33
LQPQAGEAPMQP	62.11
ANCFARAAYIDK	51.89
APQHHINPQMP	49.89
CAITPDVTSQAC	58.67
SSATPTTTGCSG	139.44
EGNQASWRAIRI	56.11
ETGAAAKQCSPC	41.22
PLCGWGTAAPTS	66.89
TVKPAVNIKCCS	49.11
YNQKKKACERFD	61.33
TIIKAGCGCPRV	54.33
CGMRGKAVDLGC	42.33
EFYKIFAFEIGE	36.33
ISACWPYIKTYT	54.22
KSIFGIATEDCP	62.78
AENYDSIHCCKT	58.44
VKYVCCNTDKCA	56.67
KRGAIDVCPKSS	44.56
ACRGIDKRYWNS	55.67
QRTTEKANRVVD	69.78
GATTQNCPAGQN	46.67
KNAYKKQWSGHR	58.44
LRIGPCKAKIPS	76.00
LQHRTFCALPAE	44.22
KYDPCFGHKIDR	49.56
CPAGQNLCFIAR	42.44
SLVISYNLASLN	69.22
GYFPCSVNHHH	48.56
FKTIDEAHRTCV	51.22
SIGGASTEECAA	46.22
GYFPCSVNHHHA	46.89
RPAIKTCPGETN	49.00
KYANKVHTCRNG	67.00
EKEFVVVGGAH	37.56
ARVDLGCAATCP	50.78
AKSKTCPRGEDI	48.56
SSLLVKYVCCNA	55.33
AHTTTSRAILTN	52.33
NQQSSQRPTIK	317.89
PPPLYLMEEPAA	41.89
HSFTYSGCGKAA	76.22
YYIVPAYSDITW	49.56
RTKDGAPTTGRK	61.22
ADEYACVKCCNT	48.00
CTSRGKAIELGC	72.44
YQFKNMIKCTAP	102.89
SIWADARGTIIK	53.33
YKEYFFEAKCKN	57.78
ADEYACVKCCNI	58.00
ALAELHNQNAMP	49.56
APEEKFCYSDVF	43.78
MVLGRGCGCPPG	47.33
MVLGRGCGCPPA	48.89
TLWWHGCAETCT	45.67
VKKGVAIYCCKT	52.67
CATPRGDMPGPY	105.00
TKMGPKLYDVSR	58.22
VYASGCSSYCRD	49.44
MICYAQRSLQFP	60.89
DADRCCQVHDNC	48.67
AKVIELGCVATC	48.44
QQAIQPSKENKD	63.78
KADEYGCVKACK	59.78
AKGTLKFPKKT	54.22
KKQWRAHRGTII	47.44
LKKFPLKFPA	64.33
EKTAYKKSVRKL	46.22
ANLCFKGTLKFP	50.67
RACELPAETGLC	54.33
CGWGTYAPASWG	49.11
GARGNANRFKTI	60.56
NCPEVFCANFHT	40.22
AATCPKSAALL	59.89
NLAGSGGFGSVY	49.33
PASSPLVCPAKG	75.89
TCEEKTCYKKAV	118.22
IKSARVCTPVGT	132.56
AAPSAGSCFGF	48.78
QSSAPPTIKTC	91.78
GCGCPKKEAFRK	69.11
CFAGAPANDNNY	51.78
RVVDCMPHIAL	41.22
WGTYAPTAWGCF	43.78
FHYNLAAQQCAQ	53.67
VYANASNFNPSA	53.11
ADCSSSAIL	42.89
YSACGKNANRFR	38.89
DIKHCKIWAGND	48.22
VRYGPCKAKIPS	78.00
PVARSSCPTKEC	56.33
RTCAKTFSDQSK	81.00
SCKKQFSSFYAK	62.67
FKTIDECRRACV	37.22
VDDLISAIPATI	39.56
LFAFIIYSLCFC	48.33
GCRGNANRAKTI	58.89
PEGKNACYKMFM	72.33
GGSGTPVADLDR	63.89
KGLCAAHKPAFY	47.56
TATCPKPTAVRE	61.67
KTCYKKSARKLP	52.56
CNRFHTCRNGAK	63.89
GITTENCPAGAN	49.89
PPQAANKPLPAP	54.67
AEIKCCSTDD	53.67
NGAKICFKRFDQ	55.11
WTKMGPKLYAVS	296.00
APYACELIVAA	46.11
AHVPEIIARDG	59.56
RWRDHRGAITER	52.67
NMIHCTAPNRSW	49.78
VIIGGRSYAALG	76.78
YPGLATKGNLET	70.11
SCAKMIWTYDGV	47.22
ARIVAASTCTPA	53.67
CFKKWTAMGPKL	73.11
DSIWFPTSADCP	44.22
DRINHVSNAGCP	113.78
MKAGTKLECCTS	46.67
IMTQTRAKEFVV	44.44
DVARGCTATCPK	76.78
RFDQRKLLGARY	49.89
FLHSQAIVHLDL	51.11
SRGKVIALGCVA	49.56
IYKTCPEGQNAC	52.44
CLNCPAMFCGK	77.56
KCYPFTYSGARG	48.67
QSTTRAATKSCE	194.33
KGNAETLSGPND	47.00
CEEASCYKKYWR	67.11
EDSCYANIWRNI	45.89
VLLSENTPLEAP	41.56
VPPNNRNIAVEI	49.22
NIIARGCGCFTP	50.22
SCYRKSRRHPAK	52.56
PCSSPAVCPAKG	70.78
ALAKVVCCSTD	43.33
KSIAGITTEDCP	42.44
VCNTINLDDAKI	56.22
APYNDNNYNADL	60.44
NACSKNHLASRQ	60.67
NKTQKASDPVTR	48.00
PNPAPSGCRGID	52.78
RAGGKITNYFHK	47.22
LPGVIAARGCGC	59.22
KRGCINVCPKDA	51.44
FLASQLIVHLDL	46.78
VKSNSIWFATSE	50.22
PLLFLLEAYKNY	46.67
LKCYKLAPPFWK	56.00
KRGCINVCPKDS	57.22
YLFQGFSSNLMG	76.78
LPFDYSGCGGAA	67.78
YLFQGFSSNLMA	92.44
PHLQQPGANPFV	51.33
ERKRAQSTLDKH	55.33
METLLLTLLVVT	44.22
KMGDSQGATARP	59.22
DACPATSALVKY	64.67
RFQKCRNGEKAC	70.11
NHVATSGCSSYC	53.78
GHVAYTKTWCDN	46.67
METLLLTLLVVA	44.78
ETLSGPNDATRG	66.00
GHVAYTKTWCDA	48.67
TCPKVAAGVEIK	68.11
GHVAYTKTWCDG	57.56
ETLSGPNDATRA	51.56
PKGQLKQAFYET	71.11
GKRYDAGCAATC	49.67
THPTHFHAAHPA	489.22
YKNIWTFDNIIA	55.89
VAIGSCKKQFSS	72.44
FYYSKGANKAYP	108.11
SNSIWFPTSEDA	51.89
YKNIWTFDNIIR	48.67
SNSIWFPTSEDC	53.44
ACQGTLTCKDG	44.11
RGCGCPTAMWPY	129.67
LNRTSRRKRYAE	45.33
RWRDHAGSITER	53.33
LVLKYVCCNTAR	47.22
ALVKYMCCATNK	68.22
TNCGENSCYRKA	58.11
CYKTPAVKPETC	46.44
ACPIPENYDSIH	45.89
REYISERACGCP	55.44
RGCGCPTAMWPA	65.00
ACPKKEIFRKSI	48.89
GIALHCCQSDKC	44.22
VKPYAQITCCS	42.11
HFHAAHPALHQM	44.89
CDNFCGMRGKAV	56.44
PKNSLLVKYACC	155.67
PRAAKTCVENSC	53.78
YYLNHRYSDATW	47.56
ATAPKADEYGCV	50.22
KSCGENSCYKAT	60.78
QNLCFKKAYYIV	52.67
TCATVKTGIVQC	47.67
PATTKSCAENSC	44.78
IARGCGCPKVKR	45.11
IARGCGCPKVKP	58.56
IARGCGCPKVKQ	65.89
FTCFTTPADTSE	42.56
GATVAVLEKVPV	56.22
QANTPATTKSCV	57.67
PLIPDTPLESWP	52.11
NLKLILAGCSSS	65.78
YCRDGTGEKCAT	62.44
QNAPPNNRNITV	44.44
PLIPDTPLESWA	36.78
CLACPEVFCRNF	55.22
KVHTCLNAEKIC	55.78
PLCAWGTYAPTS	55.56
ITCEEKACYKK	71.56
GFVRALAELHNQ	46.33
ALLVVTIVCLDL	51.44
SQICADGHVCAT	52.67
GFVRALAELHNA	65.22
HPLQPQAGEAPM	44.67
RYARGCAVTCPV	58.22
RRHSDAARRGE	57.56
ATIGCAEKTCYK	84.00
QNLAFKRWQYIS	42.33
FFETKCKNPNAE	45.67
CFGHKIDAINHV	58.89
RGIDKRYWASQC	56.22
KARWRDHRGYRT	60.67
LYDASRGCTATC	44.11
GAPKKEIFRKSI	47.11
MLSAQVPLEPPL	65.11
TANCNPFPTRKR	50.78
VYKATYHGATVA	78.78
DGFCRIAGERVD	63.11
KLVPIAHKACPA	61.56
ITYKRGAADACP	79.89
TGYLTGNSNDAL	48.89
TMANKKRAGWRF	53.11
YSLCFCALIILS	43.33
KKQWSGHAGTII	64.22
CYNALTIRSEVT	44.11
LAIGPCKRKIPS	62.89
DPAFGHKIDRIN	111.67
KKRAGARFIRID	51.67
VATPKVPVKRGA	79.89
VATPKVPVKRGC	62.44
KAQICRNGEKIC	63.00
LVKYVACNTNKC	61.78
CHRDMAFCYHNT	56.67
ANYFYILAYQVE	39.22
GFSSALMGSLVI	50.22
WKNTIPAQGART	76.11
ITERGCGCPSVK	66.44
EASVCDSTSEWV	46.44
FKRFDQRKALGK	57.11
ITERGCGCPSVA	52.78
QLPFAYKTCPEG	74.00
NSLVLKYVCCNA	49.22
LFIIYSLAFCLL	48.56
SCYKNIWTFANI	38.67
GAPGDNRQLASD	46.78
LPQTVCTASALL	47.33
AAACPTADE	52.00
TCPEAKPREAVQ	53.56
RAHSDPARRGEL	55.78
NSLVLKYVCCNT	54.00
TGNANDDLKCDH	48.11
VPAFWKTCPEGK	69.56
VVTCKPAETFCY	51.33
AICFAGAPANDN	42.89
VIAATIFMLKLW	36.00
EAGEVYKNTSAT	61.89
IVQCCSADKCNH	46.89
AAEFAKIFQFEI	52.33
RDMKACYHNTGM	58.33
THPTHFHAIHAA	111.89
CYKKQASDHRGT	116.89
VANGIEINCCT	47.89
RQAASDANYFYI	42.67
DFAELPAETGLC	46.11
VIPRYTEITRGC	64.11
YLMEEPLALNRT	44.78
EECAAGQKRCNK	60.67
GVNIKCASTDNC	48.11
CPKVKPAVNIKC	56.00
EECAAGQKRCNA	85.56
APAEPGPCKASI	53.67
AKGTLKFPKKIT	52.11
AELTPASGAAKY	118.11
KQASPCSAAVQG	47.22
YLMEEPLALNRA	55.89
LKKLPLKAPIKR	54.22
PKNAALVKYMCC	52.89
YNQKKKQCAGFT	58.56
TWGAAATCPKPT	107.67
KFSYRYGGKITA	56.33
KFSYRYGGKITN	53.33
KALCKAHKPAFY	49.44
RRHYVVPAIYD	49.00
VCNTINLDANKI	56.00
ETCTEDETAKFY	53.00
CFITPDITSKAC	57.00
RRHYVVPAIYD	44.89
TPAPSATITCEE	53.00
PKPTNVRATIRC	46.89
TMNKTQAHSDPV	49.44
CTTDRCNGAAGG	70.22
YQKIPAFYANQK	160.22
PLNGHATLIPHY	44.22
RMYDFTAGCAAT	45.67
TEDCPAGQAVCF	47.56
GCTATCPAADDD	46.67
AEPGPCKASAPA	75.78
FHYNRAAQQCAE	59.78
GCAATCPAVKPG	73.89
CGCPKVKQGIHA	60.11
AATSWGCFADCS	39.56
CGCPKVKQGIHL	54.00
PAGKNLCYQMYM	61.44
YKNYLDAAAMSM	47.00
PAGKNLCYQMYA	50.67
YPGARTKGNLET	91.78
NQLGTKPPATET	8616.33
RGEYAVCDSESR	59.78
CGCPRVKAKIKC	45.89
TCPKVKPYEQAT	70.33
YQVENDQSLEAM	51.56
FKKLHQRRPLSR	49.78
PKADDDGCVACC	51.44
ASAPEFESRFRY	47.33
QQVIQPSAENKD	50.11
TVTVAENVNLDN	59.67
CRNGENQCFKRA	53.67
KTWCDAFASIRG	49.33
CRNGENQCFKRF	50.78
AKCCSTDNCNKF	56.44
DIIYIAGGHSLE	47.67
VPNRSWWHFAAY	50.00
PLKAPVKRGCAD	67.67
GEVYKNTAATKE	69.78
YCTETDTFAKAL	51.22
QLPFIYKTCAEG	79.33
HQITGGAFSSGV	79.67
TDKSFGGVATEE	183.11
TAPSYNANNLGF	51.78
AAAFYKIFQFEI	53.44
LKLWANEMLPQT	66.22
ATDNCDPFPVKN	62.89
GVPTTGRATEAG	60.00
YQVENDQSAEQM	53.22
WKAKQCLPADYS	50.67
TCPEAKPAEIVQ	47.89
DLISVIPATIFA	40.22
DLISVIPATIFM	41.89
ETWKFYRKCCAT	45.78
PATTKTCPGETN	45.00
RGCGAPKVKRGV	53.22
PCMFFASAFYYS	50.22
TCPEAKPAEIVE	49.44
AGRKTEAGPELT	48.78
YTYDSCAGTLTS	53.00
IKCCSTDNCDAF	51.00
RDGTGEKCCTTA	66.00
GAAVKQCSPASA	64.33
RDGTGEKCCTTD	39.22
TTATCGDDSCYK	54.78
LQFIYGGCGGNA	93.22
NIAYEKRWNSHQ	57.33
GARTERGCGCPS	50.56
IFQFEIGEVYKA	50.89
ADMGNGSILFGI	43.44
PTTGRKTEAGPE	48.33
PTTGRKTEAGPA	72.56
YDEAEAISGCWP	43.67
ERGCGCPSAKKG	50.22
LALKYECCNTDR	52.22
CGKGTCCAVALW	42.56
ACLPFDYSGCGG	47.44
AVPKIYDSTRGC	42.89
QEGFAEGAVRAL	47.33
PYEQITCCATDN	51.11
WKFYRKCCTANL	74.11
PAFYANKDSHRC	51.22
APHDPRGTIIVR	46.11
SGEDCHPASHKA	51.78
TKNTIAGITTEN	47.89
ARGCIDVCPKSS	73.67
SGEDCHPASHKI	67.00
FCSSRGKRADLG	44.44
AKEKFCAKQANR	58.44
ACSSPLVCPAKG	69.22
YKMFIRTHRAYI	50.00
HGCVETCTEDEA	50.78
TCPVAKPREIVQ	66.56
EYSVCDSESRWA	43.11
LAYSYFSSGYFP	61.22
CADLGYTLECHN	53.00
YNQKKKQCERFA	58.44
YNQKKKQCERFD	56.11
IVCLDLASTAIC	44.78
GAPSKEMLVAIH	44.44
AAEGNESGNKLF	88.78
AAHKTCPEGKN	62.11
CAASVCACDRLA	51.33
LQHRTFCKAPAE	62.00
ANLCFKRRHYV	57.44
AELLSAKFS	60.44
AFITPDVTSQAC	46.56
CCQIADKCYDEA	49.33
AGPCMFFASAF	45.78
VCDCDRLAAIAF	40.22
CRRFQACRDGEK	62.56
PAGANLCYQMYM	46.56
ENSCYKKTWADH	51.56
ACKPEETFCYSD	44.22
PEMFCGAFQICR	49.89
FVASYYYNRYSN	56.56
IKCHNTLLPAIY	55.22
FLRQQRRFSAPR	47.56
GASGFSANMHSE	45.67
ENSCAKKTWSDH	44.44
DQSKICPPGANI	51.33
HRDAKFCYHNTG	49.56
VTKTTATAIKGN	107.22
EWSPDAKHCKIW	49.44
KKRWRDARGYRT	45.22
QSNTPATTKACV	66.78
SRYIAGCADTCP	52.56
MGSLVISYNLAS	47.11
IVELGCAAACPK	57.33
SSCPTKEAPELV	42.11
GVAIKCCSTDNC	59.89
AKTCPAGKNLCY	55.78
VCPKSSLVLKYA	54.89
AMEGNQASWRFI	47.11
ITPDATSKDCPN	50.11
SSPLVCPAKGEK	61.11
RNPGRCYQKIAA	62.44
YTEITRGATATC	48.89
CGENSAYRKSRR	49.44
VCPKSSLVLKYV	55.56
SSPLVCPAKGEA	163.22
PKAVLGRGCGCP	49.11
RPGFCELAAAKG	84.78
PAFYYAQKKKQC	55.56
FTYSGCGKAANR	54.78
NAIKCTVPSRSW	43.44
VKYMACNTNKCN	82.22
KKQFSSFYAKWT	61.67
KMYMVATLTVPV	47.22
PPNFYKIKIALP	43.11
WPYIKTYAYDSC	52.44
GCAATCPKAEAR	58.56
RSLQFAITTVCP	124.11
CRNGEKACFKKL	53.22
DHCQLDHYSTQA	44.67
GVEIKGCVASAP	52.56
CRNGEKACFKKF	58.00
TWCDNFCGMRAK	50.11
PASQDSLGTIIM	45.67
AVPSYNANNLGF	46.56
LCFKTTLKKLPL	55.78
AEFLAQQRRFS	54.44
SQDALGTIIMEY	50.00
AWCSQRGKIVEL	48.78
GCSSSCSETEAN	57.67
LCFKTTLKKLPA	72.00
AICAAGAPYNDN	41.22
TTPATTKACGEN	95.56
HSDNQKRMVCNA	54.33
PASHKIPFSGQR	47.78
GCGCPSVKNAIE	48.11
LIAAGIWKNTIP	100.00
LPARIGPCKRKI	54.22
YIASFHYNLAAQ	48.22
APGLRTKGNLET	82.22
QLIPIAAKTCPE	50.89
PASHKIPFSGQA	93.00
HSDNQKRMVCNT	63.00
KHLRKAINLKPV	52.22
GWAHHNSGPMTH	40.44
HDNCYNAAEKIS	58.44
RNLLGKRYAIGC	62.33
CDSESRWVTDAT	52.67
SKVVTCKPEEAF	59.00
ILKDCGENACYR	61.00
FKNAIQCTVPNR	58.56
IPLIYQLLCSAE	43.11
WFPTAEDCPDGQ	45.89
IAGGHFSSGVL	55.22
TTTFCRVNSCYA	47.00
NLGFAPQHHINP	44.89
QPQPPINPAQSM	49.44
KTWCDGFARIRG	57.56
FKKWYYIAPRYS	47.44
TTTFCRVNSCYR	54.11
KPGVNIKCCSRD	53.67
SSHWNSYCTATD	44.56
ARYGPCKKKIP	51.44
ASVCDCARLAAI	42.00
MICYSHKTPANS	95.33
QHPRLAALKEE	63.00
CTTDRCNGARAG	105.56
ATLKFPKKITYK	60.56
NPALPGIANQPM	42.78
NAEAGFHAAAAA	44.22
SGASSYCRDGTG	61.00
ARGCGCPRMKPG	75.44
RGAIIERGCGCP	46.11
TNYFHKTAAHVP	62.44
VPNRSAWHFANY	45.00
GCAATCPKAKTG	48.44
NFNPSALNAVPS	57.00
LECHNQQSSQAP	56.56
RFYEANLLGKRY	57.56
VTSQACADGHVC	50.56
GFLSTAQAAIYS	48.78
GGNANRFKAIDE	69.78
PLCGWGTYAPAS	76.44
KNCYKKAWSGHR	41.00
CSPCSAAAQGS	48.89
MPNVTSAAPPTN	62.44
DRACQIHDKCYD	40.33
LPYSYFSSGAFP	60.44
MPNVTSAAPPTA	61.89
KNLAFKTTLKKL	49.11
DSIHCAKTEKCN	54.78
MKAAPMAEVSIR	55.00
PRYTEIARGCAA	44.78
GQKIAFKKWTKM	55.22
CVKADSIWFPTS	53.56
DACELPAETGLC	46.00
GHKIDRINAVSN	530.56
TCVKSASIWFPT	46.00
AGAPYNDANYNI	52.44
ICNKKWAKMGPK	63.22
STSAWVTAAEKK	67.67
LAAIAFAGAPYN	76.78
KNPNPEPSGARG	64.89
ACGGNSNRFKTI	60.44
LALWLNEMLPQT	55.33
CADAAPKTSALV	72.11
LTCLNCPEMFCG	55.67
ALMGSLVISYNL	60.33
LTCLNCPEMFCA	45.56
ASRQSFWAELNA	44.78
LACNKLIPPFWK	54.67
CYNAQSTTPATT	52.44
YSKGANKCYPAT	64.22
VIQPSKEAKDAD	51.56
ASRQSFWAELNV	56.11
GCAATCPVAKPA	60.11
CFITPDVTSQIA	55.56
EELLDEQQVIA	48.00
CFITPDVTSQIC	46.00
NIKCCARDNCNP	48.89
PCARKIPSFYYK	58.11
TCPVAKPRAIVE	56.89
YKKFVTNVAGVI	53.89
CVADKSFGGVNT	262.11
GCAATCPVAKPR	71.22
TWGCAAACPKPT	56.33
MPFRNHVYTSGA	72.44
KKTAVAMSGATV	62.11
IWFGNDMGAGSI	46.89
TTKSCEENSCYA	50.00
RYANTCHSFTYS	41.78
TTKSCEENSCYK	61.44
KCYPATYSGCRG	53.67
LDKALRKKINLK	46.89
PYEQITCCSADN	46.78
SQACPDGHVCAT	46.00
CAATAPKAEYRD	52.78
ATTSRAILTNCG	49.22
TRGATATCPKPT	67.78
STDNANKFKFGK	96.78
DMKFAYHNTGMP	96.33
AYGCVKCCNTDR	53.33
ARFKTIDECHRT	44.22
HALQPQAGEHPM	82.11
ANHHHHHNASL	50.44
ISTEECAAAQKI	70.11
KGANACYPFTYS	55.78
TDIKGATVTVME	50.56
VDDLDRCCQVHD	54.89
NYACYCGRGGKG	86.22
VDDLDRCCQVHA	47.33
RICYAHLGTKPP	53.67
CTTDRANGARGG	93.56
AKKYWRDHRGTI	69.11
RFYDDYHAITGG	57.89
EVKCCASPDKCN	53.56
WCDGFCASRGKR	56.33
DKNYNIDFNAAC	40.56
KSPPQALNKALP	66.67
ACEERHEALREL	46.56
NPFVPANGHNTL	46.33
VIQPSKENKAAD	60.89
NHQATTRATTKS	60.78
LEANQLIPIAHK	58.11
WFPTSEDCPDAQ	43.89
CNKLVAIASKTC	50.11
GLATLWAELTPV	47.56
DCDAVAANCFAR	37.67
KYCAKVHTCRNG	55.44
RGDMPRPRCAKS	51.67
NACYTETWCDAW	44.00
GCPSAEMLVAIH	40.33
NVPGVALARGCG	65.56
SESRWATDKTSA	76.33
WKFYRACCTTNL	47.78
YAFKNMIKCTVP	58.22
AYRKCCTTNLCN	44.44
GCIDACPKNSLL	58.89
AQVCSQSATEDA	54.33
VKYMCCNTNKCN	55.44
FAATLKKFPLK	64.78
EIVECATTDRCN	54.44
VKYMCCNTNKCA	53.44
DWEQACLLNLLG	41.33
DVKRGCTAACPK	55.56
CMPHIFLVDPAF	42.11
CYKKRWRDARGT	54.00
NSCYARSLPKIP	66.33
GGNANRFRAIDE	62.11
QRRFSSPAVLLS	47.33
FANHIVYTSGCS	47.22
EITRGCAATCPK	81.11
TPLEPAPLYLME	45.00
EITRGCAATCPI	58.89
QHHINPQMPVA	49.56
LKAVTRMNGNFA	62.56
EIFRSIHCCRSA	47.56
TNSGMAPVSSMA	87.89
LNEMAPQTVCTT	61.33
EIFRSIHCCRSD	808.78
RATIHCCETDKC	48.56
VACRRFQKCRNG	57.78
DCANGHVCYTKT	88.11
ACPDGHVAYTKM	63.89
KDADLYASRVML	48.78
VSMIAAVLTIWI	47.22
VIYGTAYLTGNS	55.11
TMEGNQASARFI	50.00
YFKTYSYEASQG	50.44
HKTAQPSATITC	49.33
GITAENCPAGQN	45.00
VEAEAPEWSADI	46.33
NRFRTIAECNRT	48.78
DGFCSIRAKRVD	48.78
AKEKFCAKQHAR	41.44
QKKKQCEGATWS	49.78
PKVAAGVGIKCC	46.44
YLTGNSNDDLAC	47.67
PANRNITVEIAQ	45.44
HSANQKRMVCNT	52.67
VTSAACPDGQNI	50.44
LAWCSIDWEQLC	41.67
IDSSHWNSYCTE	60.11
LAWCSIDWEQLA	43.33
IDSSHWNSYCTA	53.00
LPGGISISAAI	73.22
CAVNSCYRRTLR	60.56
CNKTFSDASKIC	53.33
RRPLSRYIRGAA	87.22
CSSACRDGTGEK	84.11
CTVPSRSAWDFA	49.67
APLIYQLLCSDE	47.67
GCGGNANRFATI	40.89
SCYKAIWADHRG	90.33
APCAPNLACVQT	63.56
CPKTSAAVKYVC	51.22
DQRSLAEDSMNS	41.44
LAYKTCPAGKDA	76.89
QFEIGEVYKNAS	70.00
QTVPEMPGETAP	47.78
DIKHCKIAFGND	48.56
AKQWRDHRGTII	71.33
GYTLTCVATKSI	55.67
QPPINANQSMNP	39.67
TCADGGKCAASV	53.00
KYCKLPVAYGPC	58.22
FIRRHYINARYT	47.22
VDDLISVIAATI	38.44
RAILTNCAENSC	48.89
MICYSHKTAQPS	104.44
REAIHCCNTDKC	50.89
NRFRTIDEANRT	42.11
AGQKICFKNWKK	56.22
ETKCKNPNPEPA	57.33
KKSARKLPAIVA	59.00
AGQKICFKNWKA	82.11
IKGNTVTVMANV	49.78
NRPWAHFANYGC	52.11
CSSAYILFLFII	51.78
PSGCAGIDSSHW	47.56
ADNCNPFPTRNR	46.33
DVSRGCAATCAT	43.56
ETKCKNPNPEPS	55.67
KKSVRKLPAAVA	52.67
CAAKEKFCAKQH	55.00
YMVATPKAPVKR	82.78
RFYEGNLAGKRY	58.89
WTYAGVIRRGCG	51.33
RGNANRFKAIEE	62.67
AAAGTNFVAA	51.33
CYKMAMVATPMI	57.89
VKYECANTDRCN	47.44
CYKMAMVATPML	53.44
CPKAKQGIHLHC	48.89
MLPVKAGCIDVC	55.89
MAANSGFSANMH	54.67
TIGEARKKCLGK	63.00
EEKTCYKKSAR	55.56
VATPMLAVKRGC	52.67
IVCLDAAHTRIC	46.33
VAVKAVNRCSKN	61.00
ARRGEASVCDST	43.33
GVSGAHLRTTCS	51.89
RGDMPGPYCCE	45.78
FITSEACPAGQN	48.00
CYKMYMVSASTV	48.11
ASTMICYSHATP	49.22
ICAKRFNRILGK	51.44
RGDMPGPYCCEA	48.44
PKASLVLKYVCC	43.44
SPRMADFTRGCA	63.67
DNFCGMRGKRVD	56.89
DSALVKYVCCNA	50.33
DNFCGMRGKRVA	45.89
PGTALECCTSDK	73.00
RCNKKWAKMGPK	52.67
VCACDRLAAICF	47.78
DSALVKYVCCNT	51.11
AGEKICFKKLHQ	47.33
KTWCDGFCSSRG	76.78
APKEMIECCSTD	48.89
KTWCDGFCSSRA	43.22
IDVCPKDSALAK	64.67
QKIANKKWTKMG	54.33
PKSSLLVAYVCC	53.67
YMASTLTVPVKR	60.11
AIVQCCSTDKCN	42.33
SILFGAPGDNRQ	60.56
NAFARATYNDKN	50.00
SKIAPPGENICY	57.11
YGAVKCCKTDRC	59.89
PFIYKTAPEGNN	50.00
KKRWRDHRGTIA	57.56
YIKTYTYDACQG	43.67
YILKYQVENDQS	47.89
KKRWRDHRGTII	54.44
EFVVVGGYHSDN	39.78
IRTAPDYISDRG	52.67
PSDTSETCPAGQ	55.00
YDGVIRRGCACF	45.22
METAVAASSEDF	48.33
VDAMPHIFLVDP	40.11
YILKYQVENDQA	46.22
PAFYANQKKKQC	61.89
EACHPASHKIPF	70.11
RYSERKLLGARY	64.11
FDNIIRRGCGCF	44.89
CLNCPEMFCAKF	50.00
DRCAQIHDNCYG	41.44
FDNIIRRGCGCA	45.22
SLPTAGTMNKTQ	66.78
AEFLRQQARFS	49.56
RDPRPNAPSASA	63.22
LRIKACTSDKCN	60.89
INHVSNAGCPSL	51.89
AKFCYHNTGMPF	91.56
ENKDADLYSSAV	52.67
GLRTAGNLETLS	67.00
NSFLKTLIAAGI	44.78
TLTCVASNSIWF	43.89
YQVEADQSLEQM	54.56
ADGHVCATKTWC	45.22
LGAAATCPTVKP	69.44
CAATCPKASLLV	52.89
MECHNQQSSQPP	56.44
EFACCTSYALPE	53.00
TRANGNFARKLM	96.56
KTSALVKYVCCA	44.89
MECHNQQSSQPA	54.78
EGNNLCFKATLK	49.22
VKPGVDIKCAST	78.67
ARPASSPLVCPA	54.33
GCCASYALPEFQ	48.67
NHIVYTSACSSY	46.56
KKQWSDHAGTII	48.67
KYCKLPVRAGPC	56.56
MICYKQQSAQFP	55.33
CGCPKVKRAVHL	45.89
PKMVLGRACGCP	45.11
AIWIVCLLICIL	41.22
VHNAGEHSVCDS	42.44
RYRRGAAATCPE	60.44
IPPFWKTCPKGA	71.11
AMVATPKVPVKR	78.11
GCIDVCPKSSAV	59.56
IPPFWKTCPKGK	68.44
AAAGTNFAAA	51.00
TPVDDLDACCQI	47.56
AGQNLAFKRWHY	41.78
QGTLACKDGGKC	54.44
GCIDVCPKSSAL	69.33
APKQGARTKDGV	102.22
TPVDDLDACCQV	46.78
TCYAMFIRTSRE	49.56
KTGVDIQCCATD	46.67
YDEAEKISGAWP	51.11
TLTCVTGKSIAG	77.78
NCPEVACNRFHT	55.56
NGEKICFARFNE	52.67
QHGKVVTCHRAM	54.33
INLKPATRMNGN	82.89
TMCYSHTTASRA	62.11
SSHWNSACTETD	49.89
FDWAGCGGNSNR	74.00
QWSDHRGAIIER	52.00
YDKAPAFYYNQK	120.11
EDSCAKNIWRNI	46.44
VATCPKVAPYEQ	70.56
IKCTVPSASWWD	45.89
IILSAPLIYQLL	43.56
PSKEMLVAIHCA	38.78
PSKEMLVAIHCC	48.11
ALMAHPASLAGP	62.56
GARYEIGCAATC	47.67
KMFMVSTATVPV	57.78
DSAHCCKTDKCN	56.22
RTTASYVRALTM	45.78
SVRVCTPVGTAG	313.44
AKNSALVKYMCC	446.56
GGISISSAAM	62.78
QPLAKLCILHRN	57.00
SAPVTRQSPADH	44.00
PLKIPAKRGCAA	49.56
LTSLADTFAHVI	46.11
KTCVANTCYKMF	47.22
FKKWYYLNHAYS	52.22
MICYSHKTPQPS	112.33
QASDHRGTIIER	53.00
FIYGGCGGNAAR	73.56
NIIRAGCGCFTP	55.56
CDSASRWVTDKT	64.44
RANRILGKRYDL	45.44
SFAAELNVVRLD	44.33
CPKVDNNAPIRC	56.44
MICYSHKTPQPA	165.33
GCGCPRMKPATK	67.11
TKAPVSMIWAVL	52.67
LQAQAGEHPMQP	53.44
LKAYQHGKVVTC	56.00
LYDVKRGCAATC	50.44
NHQSTTPAATKS	156.89
DADRCCQIHDNC	39.11
DRCCQIHDNAYG	52.33
GCKGNANRFSTI	59.78
GCKGNANRFSTA	66.78
DEYGCVKCCKTA	57.56
DEYGCVKCCKTD	52.67
SCYRKSRRHAPK	49.11
AKPREIVACC	49.22
PGVILAAGCGCP	52.22
TIRCCETAKCNE	47.44
PSVKKGVAIYCC	47.00
CSKNHLASRASF	57.00
LTCVTSKAIFGI	43.78
WTAAKCLPFLFS	42.67
WPYIKTYAYESC	42.44
TRRKKKQAEIVD	58.00
EDETWKFYRACC	43.22
NIARNITFDNIR	47.33
LKCNQLIPAFWK	53.00
DMPGAYCCESDK	56.67
CCATDNCNLFKF	59.67
LAIIYSLCFCLL	48.78
FYYSKGANACYP	56.00
GGISIASAIMTQ	69.78
LTCLNAPEMFCG	50.00
MICYKQQSLQAP	65.33
AAYIRSFHYNLA	45.33
HTCPCAPNLACA	46.67
AKACLPFDYSGC	53.56
AIRGERVDLGCA	55.89
ITPDVTSQICAD	52.67
QACSTDDCDPFP	48.00
HTCPCAPNLACV	42.56
ALNGHNTLIPHY	55.33
YKKYWRDHRGTI	82.56
QNLCFKKWYALN	51.56
PIPENYDSIHCA	47.67
YAYDSCQGTLTS	56.22
CYKQRSLAFPIT	68.33
YKKYWRDHRGTA	131.22
PELVCQYSFNSQ	57.56
AAAGQKICNKKW	66.56
GVDIACCSTDNC	44.11
ICAKKWTKMGPK	71.78
VGIYCCKTDKCA	67.44
PPGKNACYKMFM	55.22
EKIAFKRFDQRK	60.78
LECNKLVPAAHK	62.00
AAVCVITKKTGN	60.44
NMIQCTVPNASW	51.78
KIKCCKSDNANL	55.22
LGQATTEKWNRV	57.78
SAVISYNLYSLN	49.11
HNIGMPFRNAKL	54.56
YGCVKCAKTDRC	44.78
SYVRALTMANKK	52.89
CVASCAEFESRF	47.22
MLPAKRGCINVC	50.33
FAHSQLIVHLDL	48.56
VCYTKAWCDGFC	52.78
IDVCPKNSLLAK	80.22
HFSAGVLPFESH	53.11
TMCASHTTTSRA	78.67
TCPKGKNLCYAM	62.00
PPTTKACPGETN	46.67
IKCCSTDYCNPA	54.56
LKYVACNTDRCN	45.33
IKCCSTDYCNPF	57.33
NGSILFGIAGDN	41.89
AVRRHSDPARR	48.11
KACPEGNNLCFK	49.22
AITTQNCPAGQN	43.33
YNLAAQQCAQFI	47.67
AGQNLCFARWQY	37.89
GYHADNQKRMVC	55.78
YEACQGTLTSCG	68.33
PVSSMAGASGFS	106.22
YPGLRTKGNLET	94.22
TNYFHKTLAHAP	50.00
KPEEKFCASDVF	47.56
SFWAALNVVRLD	52.78
DMPRPRCCKSD	49.33
WACFADCSSS	62.11
KVATCHRDMKFC	47.89
CAKGTCCAVSLW	38.67
CVTGASIGGIST	83.11
CFKRWAYISPRM	42.33
CSKNHAASRQSF	45.89
RDHRGSIAERGC	58.33
AICHNQQSSQRP	55.00
ALGEHSVCDSVS	43.22
NLYQFKNMAKCT	72.67
KITAYFHKTLAH	55.22
SYRYGGKATNYF	56.89
FAKKITYKRGCA	43.11
YAKTYTYDSCQG	47.00
WKAKQALPFDYS	41.22
CPDGQNLCFKRR	53.56
GCGAPSVKKGVK	62.89
ANARPCSSPLVC	50.56
GLRTKGNLEALS	61.67
IRCFITADVTSQ	59.56
PSVKKGVGIYCC	49.00
AKAREIVECCT	49.44
GCGAPSVKKGVG	61.22
CYTATWCDNFCG	42.67
CPDGQNLCFKRA	55.89
TAENCPAGQNLC	42.22
ADTFEHAIEELL	53.33
CSVNHHHAHNAS	49.22
EDSMASFLKTLI	44.11
WCDGFASRRGER	52.11
LLLLGLLTLWA	51.56
TPMLPVKRGCID	75.33
LLLLGLLTLWA	40.67
TPMLPVKRGCIA	66.22
LKAVCCNTDRCN	46.67
TPMLPVKRGCIN	97.56
AGVGIYCCKTD	49.22
WQYISPRMYDAT	58.11
NCFARAAYNDKN	45.56
RATRGCAVTCPV	41.67
AHNTPLPFIYKT	59.44
LLEEAKNYLDAA	44.67
ACKASIPAFYYN	44.78
PHGANICYTETW	47.00
CHNQASSQPPT	48.11
YESCQGTLTCKA	45.67
YMVATPMAPVKR	55.44
TNYFAKTLAHVP	39.89
SKTCPPGKALCY	54.33
IQHPLQPQAGAH	61.67
QMSKVVTCKAEE	124.56
YIKTYTYEACQG	45.22
SKDCPNGHVCYA	41.44
KLIPPFWKACPK	52.00
IPKQGARTKDAV	76.33
AEGFVRALAELA	58.89
KTATYDSCQGTL	46.78
RGCADACPKTAA	57.67
TSWGCFADCSSA	52.67
TPKNADIIKGCA	44.00
QNLCFIRRHYAN	47.00
SGMAPVSSMAGA	102.67
SGMAPVSSMAGN	73.22
TSWGCFADCSSS	44.67
TCAKADEYGCVK	63.11
RAAQQCLEFAYG	58.33
CSAKEKACAKQH	38.22
CARCGVSGCHLR	43.00
TLTCVKSNSIWA	45.78
TLTCVKSNSIWF	46.11
MIECCSTAKCNR	56.33
TADCPAGQNVCF	48.44
TCPAGKNACYKM	81.11
CYKLVPPFAKTC	52.00
LLYLFQGFSAN	67.44
AVAGSSGPAAL	71.00
PAQTACCKGDRC	56.89
SAYILFLFIIYS	46.56
APGENICYTKTW	49.00
LLSTAFSYRYG	49.33
DSLATIIMEYAG	54.44
VHNLAEHSVCDS	51.56
CNKLVPAASKTC	67.56
KEMIECCSTAKC	46.56
INLADNKIEIVE	49.11
TATCAKPTNVRE	87.56
AINCCGTDKCNK	48.56
CSVNAHHHHNAS	50.78
AALRIIRDLHPD	55.67
TCYKMAIRTHRQ	49.78
AALRIIRDLHPA	48.56
VTIVCLDAGYTL	54.11
APSRSWWDFAD	50.11
QYFYEAKCSTKG	62.56
GCPSKEMLAAIH	48.56
AFKRWHYVTPKN	69.22
TAWGCFADCSSS	52.00
LALNATSRRKRY	44.00
PREIVQCCSTDK	55.67
RRPLSRYIAGCA	55.33
AKKGVGIYCCK	50.67
PREIVQCCSTDA	44.22
DPARRGELSACD	57.33
QKEIVDLHNSAR	54.11
TEGKTARGEYSV	51.56
EYGCVKCCAIDK	54.56
TSCGANNKAAAS	63.89
AKRWQYISPRMY	73.78
WAELAVVRLDHN	44.78
YKIKIDLPLGAP	55.67
SIRGKAVDLGCA	50.89
ACVKSNSIWFPT	43.78
TALLTLLVVTIV	36.67
GEDLCATKKWCA	54.22
CPKSSLLVAYVC	43.56
KYWRDHRGTIIE	71.78
YNDKNYNIAFNA	54.44
KYWRDHRGTIIA	114.33
KCYPFTYSACRG	52.00
WCDGFCSSRGAR	54.33
RGCGCAPGDDYL	47.00
EIVDLHNSARRR	51.89
ATENCPAGQNLC	41.33
METALLTLLVVT	46.00
VRLDHNNVVAIV	45.67
DICYTKAWCDGF	49.67
VDIAGHQVTVLG	48.11
FYYNQKKAQCE	107.11
PQPAATIGCEEK	55.78
EKWNRVVDAMPH	48.00
TIHCCATDKCNE	45.22
ERGCGCPSVKNA	60.89
SCKKQASSFYFK	58.11
RNLKLILQGASS	72.89
ERGCGCPSVKNG	55.00
RCNKKWTKAGPK	53.00
AYGGKITNYFHK	50.44
ANCFARAPYIDK	53.67
NFCGMRGKRVDL	49.44
ARATANDKNYNI	59.67
ANCFARAPYIDA	54.44
PQAPQNPHLQQP	45.89
FASSRGKRVDLG	57.44
ANKIEIVEAEAP	53.89
IKCCSTDNANPF	49.00
GADICYTKTWCD	44.44
FANMIQCTVPNR	55.67
PPTIKTCAGETN	78.33
TRGCVATCPIAE	50.22
NLDNKVYKEAFF	110.11
CFTPRGDAPRPR	52.56
RRHYVVAKIYD	48.00
YSLCFCLLIILS	41.22
SRRAERVDLGCA	42.89
KVAVKRGCIDVC	43.00
RRHYVVAKIYD	46.89
TIWIVALLICIL	41.67
FEAHTSSLPTEG	39.78
ADTCPVRKPRE	47.22
LFYKTCAAGKDL	75.22
YSLCFCLLIILA	39.11
YKACPAGKDLCY	46.00
LVVTIVALDLAS	44.22
ATCSAKEKFCAK	65.33
RICASHKASLPR	49.89
KEEPQTVAEMPG	47.11
TTTSRAILTACG	42.56
IDACPKNSALVK	902.00
DLCYKMYAVSDK	62.00
NTIFGATTENCP	52.11
STLDKHLRKKIN	50.78
IVYTSGCSAYCR	50.11
LVVTIVALDLAH	45.67
STLDKHLRKKIA	44.56
YNEAAKISGCWP	50.78
AGQNLAFIRRHY	49.56
MGNGAILFGIPG	41.44
HKTPQPAATITC	53.11
SYNLASLNKMGD	147.44
AWCADWCTSRGK	54.89
TPMIPVKRGAID	133.89
LPAAKGACKAHK	52.00
CQEDSAYKNIWT	39.33
PALYDVKRGCTA	55.11
AGCAATCPTVKP	71.00
HLASRASFWAEL	51.00
IPAIYQLLCSDE	45.11
KTPSDQSKACPP	53.22
NLASLNKMGDSQ	59.33
TMCYSHTTTSRA	77.67
GKSIGGISTEEC	46.89
GKSIGGISTEEA	42.33
TIFMLKLALNEM	44.22
SAYKKTWSDHRG	65.44
AVVTIVCLDLAS	61.22
PKLYDVKRACTA	53.44
AGAKICFKNWKK	70.44
PPTTKTCAGETN	46.11
AVVRIVAASTC	41.44
AKTIDECRRTCV	53.56
HSQLIVHLDLKA	37.22
TNYAHKTLAHVP	60.11
LKCAQLIPPFWK	55.89
KAKIKCCKSDNC	57.56
ETKCKNPAPEPS	47.89
ANLKPVTRMNGN	50.11
HAPAFYYNKDSH	55.78
HSQLIVHLDLKP	54.67
NIKCCSTANCN	47.89
NAEKICFKRFDQ	49.78
CANTPLPFIYKT	64.44
LKQYFAETKCST	65.67
TSGCSSYCRDAT	50.33
FKNMIHATVPNR	55.11
FCRIRGERADLG	72.11
IKCCSTDNCNPA	48.00
AATCPVAKARE	64.00
IMEYAGNATLHH	39.56
SYIALGQRATEK	66.67
KTYSYECSQGTA	56.67
PKKEIFAKSIHC	54.11
AGQKRCNKKWAK	50.22
WPYFKAYSYECS	58.22
AIPATIFMLKLW	59.00
KFVTNVPGVIAA	53.11
TTTACRVNSCYR	51.78
IWFPTSADCPDG	55.67
AKNLCYKMFMVS	54.89
NLCFKRWQYIAP	45.56
CEGNTCYKMFAR	51.00
DAKHCKIWFGND	44.89
IKACSTDYCNPF	48.00
CPKAKPGVGIHC	63.33
DPHDPAGTIIVR	35.67
QLVPAFWKTCPE	63.00
ATADEYGCVKCC	50.56
SDAVTRQSPADH	45.56
PKSSLVLKYVAC	48.67
PSAKPETCPHGE	45.78
DDGAVKCCNTDK	60.33
SGCHARTTCSAK	57.33
LKLILQGCSSAC	54.44
NNIRPPNAYKIK	108.78
EECAAGQKIAFK	76.33
PDITSADCPNGH	48.00
IDVCPKNSLVLK	46.89
NPNQSMNPPAPG	52.67
KCSTKGYAKAGC	59.11
IDVCPKNSLVLA	48.33
EAARELMDLYL	42.22
AHFANYGCYCGR	52.33
RVKSKAKCCKSD	46.78
IILSIPAIYQL	52.22
WVTAAAKKTAVD	171.78
GTGEKCCTADRC	45.56
RAALTNCGENSC	60.00
CPKAEYRDVINC	46.22
ILQGCASSCSET	51.89
GCINVAPKDSAL	51.33
TVCPAEKNCYKK	87.56
KTSALAKYVCCN	78.44
RVALGCAATCPK	77.33
HHVIYGTAYLTG	47.00
FITSENCPAAQN	46.22
KIEIVEAAAPEW	43.78
TSCGAANNAAAS	53.56
LKCYQHGKAVTC	55.78
NAYSLNKMGDSQ	44.22
AANRFRTIDECN	50.00
FCRIRAERVDLG	56.67
ICFKKWTKMGAK	75.56
LCFALLIILSIP	44.33
TRICYSHKLLAA	48.89
QARFSSPRVLLS	41.67
DGACSSRGKRVD	49.33
EKFFGVGSASRI	46.89
DNAKRMVCNTIN	46.89
RACYNHLGTKPP	58.11
EAFFETKCKNPN	72.44
EPQTVPEMAGET	58.22
YTEATRGCTATC	48.33
GCRGIDSSHWAS	54.67
SRYIRACADTCP	45.67
CSSSCSEAENNK	69.22
RYDLGAAATCPT	55.78
CSAAEKFCAKQH	64.67
TIHCANTDKCNE	58.44
CAATCAKVDNND	42.44
PKADEAGCVKCC	55.44
IMTQTREKEFV	46.11
STDNCNPFATRE	52.89
EDSCYANIWTFD	35.67
PGQNLCFKRAQY	57.67
MAEAGAAVKQCS	54.00
IMTQTREKEFVA	67.56
AGPCMFFIAAF	56.00
PKMVLGRGCGAP	67.22
CPKVAPGVGIHC	39.22
NVRATIRCCETD	34.22
KQGIHLHCAQSD	45.56
PDLKAQTCPPGE	49.67
RATAKSCEENSC	62.89
DLAHTRIAYSHK	49.11
KAYDEAEKISGC	57.56
RRGCAATAPEAK	58.00
CLICPEKACNKV	118.67
KCAPFTYSGCRG	51.78
HDACYNEAEKIS	62.89
LAYPGARTKGNL	67.44
PKNSLLVKYEAC	740.56
NAISTLWWHGCV	44.56
RWASHQGVEIKG	63.67
ATSAAGMAETAA	46.67
GITTEACPDGQN	41.22
VSRGCTATAPKA	166.67
SIRGKRVDAGCA	238.67
CAPNLACAQTSP	63.00
LRIGPCARKIPS	85.44
TLECHNQQASQT	38.78
RAMKFCYHNTGM	66.11
VYLYASAGFFCA	45.33
TICYNHLAIRSE	41.11
AGEAEKISGCWP	47.67
NIWRNATFDNIR	49.56
CCSTDNCNPFAV	40.00
CCSTDNCNPFAT	49.78
YSDITAGCAATC	44.89
WYCKEPVRIGSA	69.00
WYCKEPVRIGSC	50.44
AHVPEIIERAGS	51.00
PRYAEITRGCAA	57.78
YRKSRRHPAKM	45.89
LSENAPLEPPPL	50.33
NMYMVSTSAVPV	50.00
EGNNLCFKGTAK	60.67
YIDANYNIDFNA	50.22
VKYMCANTDKCN	52.00
NSIWFIASENCP	53.33
ACPDGQNICYAK	54.67
RCYQAIPAFYYN	45.00
ACPSVKKGVKIN	67.33
NQQSSQRPTIAT	72.89
ELGCVATCPKVA	171.22
AKNSLLVKYECC	232.89
KSIGAISTEECA	56.44
DTSETCPDGQAI	57.33
YIRGCADTCPVG	248.11
YIRGCADTCPVA	43.44
TKPPTTEACGDD	53.11
HRASDITWGCAA	48.33
HVSNLGCPSLRA	55.78
HVSNLGCPSLRD	53.89
ACPEVYCNRFHT	52.11
MFIATSPDYISD	46.00
WPYIKTYTYASC	44.56
PAKRGCINVCPK	51.11
NSNDDLKCDHGF	40.44
ICAKRFDQRKLL	48.56
WHYVTAKNYDII	41.89
KFCYSDVFMPAR	53.44
QAKATKTCEENS	52.00
VTAVCLDLAHTR	42.56
NRFATIEKCRHA	47.89
SFWAELNVARLD	50.56
YSFNSQAFAELL	38.33
HDPRGTIAVRGC	52.00
PEMFCGKFAICR	45.11
NTINLDDNKIEA	43.11
ACWPYIKTYTYD	52.56
HYVIPRATEITR	46.78
CYTKTWCANFCG	48.00
NTINLDDNKIEI	51.11
YMVSASTIPVKR	65.00
ADTCPVRAPREI	60.22
CSKAHLASRQSF	50.22
IDVCAKSSLVLK	62.67
LAYPALRTKGNL	65.44
GEDIAYTKTWCD	51.78
YTKMWADNFCGM	52.22
KHSAPVTRQSPA	70.67
KTGVDIACCSTD	48.67
AVCELAKCEERH	48.22
LDAEFLRQQRAF	53.56
FLKTLIQAGIAK	59.22
CNKLVPLFYATC	58.67
SNLGCASLRDPR	55.78
VAIAHKTCPAGK	68.11
PPTIKTCPGATN	88.00
PKNSALVKYMAC	487.33
NSYCTETATFIK	67.56
PMQPQAPINPNQ	62.56
GAWPYIKTYTYD	61.33
TTAATTKSCGEN	60.67
RYAEGKTHRGEY	56.56
AFPTSEDCPDGQ	61.22
CNKAPSDQSKIC	60.11
RALSEDSMNSFL	47.44
YDVSRGCTATCA	45.78
KTYAYECSQGTL	70.78
AGVGIKCCSTA	40.44
FKRFDQRALLGK	51.44
GCPRMKPGTKAE	71.11
YGGCGGNAARFK	82.67
YDVSRGCTATCP	51.67
REYISERGCGAP	60.00
MFFISAFYYSKA	55.67
LFLLEEYKAYLD	52.33
MLAAIHCCRSDK	52.67
MFFISAFYYSKG	50.78
DFNSEATRRKKK	53.56
EAAQKRFSLILA	39.33
FGGVNAEECAAG	56.56
GETNCYAKRWRD	47.89
VSTLAVPVKRGC	64.11
CPKVKAGVGIHC	845.33
TPLEPPPLYLME	43.78
TPLEPPPLYLMA	44.11
LKSQTCPPGEAL	48.78
FMVSNATVPVKR	73.00
VIQPSKENADAD	40.89
AGFVSSYYYNR	60.67
AAACPKPTNVR	68.78
SSRVMLSSQAPL	67.11
TNYFHKTLAHVA	50.00
DHRGTAIKRGCG	55.78
RKKKQAEIVDLH	45.11
PFWKTCPEGKAL	75.56
KMYMVASSTVP	55.89
QNLCFKGTAKFP	64.44
SFWAELNAVRLD	43.44
TQEDSCAKNIWR	51.67
GCPRMKPATKLE	49.44
NANRFKTIDECH	49.00
LIQAGIWKNTIA	53.89
NANRFKTIDECA	50.44
TTKSCVEASCYK	67.78
IDVCPKASALVK	226.22
LIQAGIWKNTIP	61.00
NANRFKTIDECR	42.44
QAGIWKNAIPKQ	109.00
ERGCGCPAVKNG	62.78
CYTKKWCADWCA	52.22
AQNLCFKRWQYI	41.00
SARDPRPTAPAA	80.33
PKNSALVKAMCC	311.33
VIQASKENKDAD	51.44
LVLKAECCNTDR	55.89
TTEKWNRVVDCA	43.67
TTEKWNRVVDCM	43.89
PLNGHNTLIPAY	46.56
WKTCAEGKNLCY	45.89
KAYIASFHYNLA	53.67
LKCHQLIPPAWK	54.78
LAQAGIWKNTIP	65.11
GCAATCPTVKTA	71.11
LKCNKLIPAFWK	56.22
NLCYKMYAVATP	53.67
YHATGMPFRNLK	83.44
LSNFNPSALATV	53.56
AGQKICNKKWAK	52.56
CAAACPTVRTG	62.22
SWWHFANAGCYC	49.00
TIIERGCGCPAV	55.00
CYTKKWCADWCT	41.22
SGCASYCRDGTG	63.44
AVLPFESHTSSL	43.22
KYDPCFGHKIDA	73.11
RGADKRYWNSQC	54.33
KDGGACAASVCD	88.89
CAITPDVTSQIC	62.56
CVTKNAIFGITT	48.22
NHQSTTPATAKS	87.11
GIHCCASDKCNY	41.44
VKKGIEINCATT	52.33
RRAYVVPKIYDI	38.11
PLAPDTPLESWP	53.89
FKKFDQRNLLGA	55.22
RRAYVVPKIYDS	54.78
TITCEEATCYKK	87.33
FKKFDQRNLLGK	52.22
GNAAEFAKIFQF	77.56
PVSGAAKACKLP	64.67
FYYSKAANKCYP	64.11
VKKGVGIYCCAT	49.00
AATCPEAKPAEI	51.89
SNACHSFTYSGC	48.22
SHKAPQPSATIG	54.33
VCAAKGEKFFGV	51.11
IYKTCPEGNNLC	49.33
IKCCATDNCNLF	41.11
IYKTCPEGNNLA	47.33
DLAYTLECHNQQ	63.89
LKPATRMNGNFA	55.89
TWCAGFCSQRGK	59.89
EKIAFKKLHQRR	42.22
NTGMPFANLKLI	77.00
YPATYSGCRGNA	66.56
RKALGKRYIRGC	50.00
ICFARFNERKLL	44.44
NSEATRRKKKQK	41.00
CAATAPKVDNND	48.44
EALALNRTSRRK	53.00
FFCAGALLNHEW	45.33
FCSARGERVDLG	66.33
TKPPTTECTAED	52.89
LRKKINLKAVTR	46.78
LKMKPVWASSCP	52.56
MHSEPPVYAALS	61.44
TAREYISERGCG	46.33
RFYEGNLLAKRY	57.22
HAYSDITWGCAA	56.11
NHVYTSGCSAYC	48.33
TVPSYAANNLG	44.89
GPKLYDVSRACT	50.44
KKWTKMGPKAYD	57.56
EAMDLYLKMKPV	58.44
ANTCHSFTYSGC	38.67
ATPSVKPETCPH	41.78
YPKEAIECCSTD	52.11
CRNFATCRNGEK	60.22
FTRGAAATCPKA	62.33
MGPKLYAVSRGC	44.56
ASRFRYLLCCRI	50.44
RSLQFPIATVCP	1931.33
PETCPHGANICY	39.22
ARATYNDANYNI	41.44
LAYPGLRTKGNL	67.22
DGFASSRGKRVD	58.33
LAYPGLRTKGNA	64.89
TIRCCETDKANE	58.22
AIVCLLICILPL	44.00
LQAKTTKSCEGA	65.00
LQAKTTKSCEGN	57.33
IHPALHQMQPPA	344.67
SETCPDGANICY	52.78
CGMRGARVDLGC	46.00
KLILQGCASSCS	50.78
ANAKCAASVCDC	47.67
LGQRATEKWNRV	66.33
QNPHLQQAGPNP	50.11
QKFIYGGCGGAA	59.00
TGKSIGGISTEE	52.89
TGKSIGGISTEA	66.67
MGPKLYDAKRGC	56.67
ALLKVVCCS	40.67
VGIKCCSTDNCN	52.22
PCMFFISAFYAS	52.89
PSAYYKWKAKQC	67.78
TLIPHYQAIQHP	49.11
PPTTATCGDDSC	60.22
IAPPNFYKIKID	62.33
HQGVAIKGCVAS	54.00
DLDRCAQIHDNC	40.22
NGAKICFKKFDQ	47.44
RASIHCCRSDKC	71.67
NTQLPFIYKTCP	72.33
ADLYSSRVMLSS	52.78
CAAACPKSSLL	57.89
FCYHNTGAPFRN	63.56
NTQLPFIYKTCA	50.89
ADLYSSRVMLSA	55.56
YKNALDAANMSM	52.67
CYARSLPKIPLI	47.56
SSGVLPFEAHTS	44.22
RYIAGCADTCPV	51.44
ASFHYNRAAQQC	55.78
YAKEGCRGIDAR	57.11
KSFAGVNTEECA	60.00
PVRAPREIVQCC	57.22
KMYMAATPMLPV	89.78
NSIAFITSENCP	48.89
CGAANNCAASA	59.67
TKMGPKLYDVSA	362.11
CYSAVFMPFRNH	63.56
YQKIAAFYYNQK	89.89
AECHNQQSSQP	83.67
ARKIPSFYYKWK	58.11
APQNPHLQQPGP	1416.89
LQFIYAGCGGNA	51.44
AKEYFFETKCKN	60.22
TVTVLEAVPVPK	192.11
KGAVASCPEFES	50.67
ATCPTAKPGVDI	56.89
PSYNANNLGAPP	50.00
IFAKSIHCCRSD	53.22
LPAIAAGRGCGC	64.44
AWAELTPVSGAA	60.22
TDDCDAFPTRKR	51.33
KEMIECASTDKC	50.22
YKNIWTFDNIAR	54.78
GCIDVCPKSSLL	78.78
ACQIHDNCYGEA	47.33
SHKASLPAATKT	68.89
MIAYKQQSLQFP	100.11
TPADDLDRCCQI	54.00
AQEDSCYKNIWR	51.00
AQEDSCYKNIWT	44.56
ALNVVRLDHNNV	47.78
AYTLTCVTGKSI	60.22
PRVLLSENTPLE	39.00
PRVLLSENTPLA	62.44
DLDRCCQAHDNC	49.22
FSACGGNANRFQ	61.78
VSTSTVPVKAGC	65.89
FPITTVCAGEKN	58.56
GVNIKCASRDNC	57.89
PAFYYKWKAKQC	53.00
PLPFIYKTCPEG	67.11
FKRFNRIAGKRY	52.33
GANDATRGLTSL	51.33
GCIDACPKSSLL	63.78
KFPLKFPVKRAC	44.22
TKMGPKLYAVSR	65.22
IVCLDLAYTLTC	44.33
STDNCDPFPVAN	45.11
KSTIPVKAGCID	65.22
ICAKKFDQRNLL	57.78
TFCAVNSCYRRT	57.33
ARETVDAVCELI	40.22
GPNDATAGLTSL	48.78
RATYNDKNYNAD	52.56
NSLVAKYECCNT	44.89
PQNAATITCEEK	52.78
TLIPHYQSIAHP	45.33
VDDLARCCQIHD	49.67
KKWTKMAPKLYD	54.22
RDMKFCYHNTGA	66.11
FHYNLAAAQCLQ	50.11
KRKIPAFYYKWK	54.33
LLVKYVCANTDR	47.89
KPGVNIKACSRD	57.00
STDNCAPFPTRE	54.22
ASRIRRLPPHLA	46.89
TMCYSATTTSRA	80.33
QKFIYGACGGNA	55.33
PTAPAALRAIRD	47.22
TLTCVKSNAIWF	49.56
LEEIAKNMEAGF	78.56
GCIDVCPKSSLV	63.11
TCPPAKNLCYKM	69.78
LKQYFYETACST	51.44
LRTTCSAKEAFC	55.67
SRSWWDAADYGC	53.44
EHPMQPQPAINP	47.11
TAPKADDDGCVK	65.78
ATRGATSLADTF	61.22
GAADTCPVRKPR	50.44
AELLSTKFS	51.11
AELLSTKFS	58.89
PTVKPGVDIACC	54.22
LIKCEERAEALR	51.11
MICHNQQSSQPA	69.78
TTEACQEDSCYK	62.89
DCDRAAANCFAR	53.56
PEKACNKVHTCR	65.89
YFHKTLAAVPEI	51.89
MICHNQQSSQPP	63.89
PEKACNKVHTCL	57.00
EAVDAVCELIKC	52.22
QHHANPQMPVQ	47.56
TSAAPPTASGMA	52.67
ERVDLGCAATAP	46.67
LLGKRYTRGCAV	48.56
TCPDGQNIAYEK	58.11
LVCQYSFNSQAF	45.89
YPLPPAIPDTPL	53.89
EGQNLCFKGTLK	66.00
VKPATCPHGENI	51.89
PVKRGAINVCPK	58.56
EGQNLCFKGTLA	95.33
NFYKIKADLPLG	64.00
NVTSAAPATNSG	67.11
RRKLCILHRNPG	48.33
RRKLCILHRNPA	48.33
CLDLASTMIAYS	44.78
SDANYFYALKYQ	43.78
TNFVAANQCRAL	59.22
CPPGDDNLEVKA	70.78
PPTTETCQADSC	48.44
CPPGDDNLEVKC	59.00
PPPAYLMEEPLA	48.67
GCRGIDKRYWNS	62.67
KLVPPFWATCPE	52.56
KKIAYKRGCADA	44.11
KACPEGKNLCFK	66.44
ALPEAQNGFSFH	46.22
RETARCCETD	49.78
LLQAKTTKACEE	69.22
PKIYDATRGCAA	53.89
DGFCAIRGERVD	53.33
VCPKDAALVKYM	54.89
AVITGACARDLQ	40.33
SEAPVYANLSNF	65.56
CAASVCDCARLA	54.33
NASALNTVPSYN	57.67
GATVTVAEKVPV	53.11
VCPKDAALVKYV	43.00
LLTALVVTIVCL	47.67
DGFCSIRGKRVA	61.44
EQITCCSTDACN	48.56
DGFCSIRGKRVD	61.00
ITPDVASQACPD	55.78
YISPRMYDFARG	40.78
CAKKRWRDHRGS	65.44
PCKRAIPSFYYK	57.67
CAKKRWRDHRGT	65.78
PKVKAGVGIKAC	77.78
AFRNLKLILQGC	63.44
DARQLASDANYF	46.67
CAKKRWRDHRGY	54.33
EMLAQTVCTTSA	55.11
AWCSQRAKIVEL	46.78
AVITGACERDAQ	52.33
ACRGNANRFKTI	51.67
QVPLEPALLFLL	45.33
LTTSQATKLGFR	51.11
SPRMYDFARGCA	59.22
TCAKVKTGVEIK	47.56
FTWSGCGGNSAR	63.89
IMTQTREAEFV	52.00
LKCAQHGKVVTC	59.00
GRGCGCPLALPF	60.22
KGAANRFSTIEK	58.89
AATRICYSHKLL	42.67
QSSQRPTIKTCA	130.00
NVTSAAAPTNSG	85.44
GATKRPVSAIWA	48.56
PKATNVRETIHC	60.33
GEKCCTTDRCNG	53.67
TFEHVAEELLDE	49.00
CLDLASTAICYS	47.44
KLIPAFWKTCPK	80.22
CARDMKFCYHNT	59.11
VTIVCLALGYTL	46.44
WHFANYACYCGR	43.33
QTVPAMPGETPP	61.56
PAGQNVCFKRAH	43.78
YWNSQCRTTASY	59.11
STKFSYRAGGKI	64.22
KSCAENSCYKSI	55.67
WCSIDWAQLCLL	50.00
GAGGNSNRFKTI	52.33
IRTSREYASERG	48.22
RTCNKTASDQSK	66.11
EITRACTATCPK	97.00
GEASVCDSVSAW	41.11
EYGCVKCCNIAK	55.11
ASFNSQRFAELL	51.11
CYTHKSLAAKTT	59.56
YLEVKCCTAPDK	69.56
PAGKNLCYQMAM	62.78
AANQCANLMAH	51.00
KIKACKSDNCNL	52.44
PINPNQSMAPPL	48.11
TAMWAYQTECCK	57.78
EATCYKKFVTNV	56.11
ELGCVATCPKAK	60.33
CDIVAGLMALHS	47.89
PKNSLVLKYVAC	47.78
PKSSALLKVAC	124.44
EDSAYKNIWTFD	41.22
RGEYSVADSESR	48.56
QDTKLGARPVVS	67.78
AAAGANFVAA	51.11
GAPTTGRKTEAG	66.67
KYCNKVHTARNG	60.44
IWAPTSEDCPPG	39.22
NCYAEAEKISGC	60.78
HRYTEITRGATA	48.67
ATYNAKNYNIDF	47.33
VKPYEQIACCS	49.67
GIHLHCCQSAKC	58.67
GQNLCFKRAQYI	52.44
PGTKAECCTSDK	61.11
DHRATIIKRGCG	41.44
WVTDKTSAVDIA	40.89
PCSSALVCPAKG	53.89
YPFTYSGCRGNA	61.33
GCPSKEALVAIH	42.22
AKPAEIVQCCS	55.00
GENACYTKTWCD	50.11
NLAFKRWQYISP	46.00
ANDIIYIIGG	41.67
SLRDPRANAPST	68.44
ALLTLWAELTP	46.00
ATCPKSSLAVKY	304.00
FVAANQARNL	61.33
AMCYSHTTTSRA	68.78
DGTGEKCCTTDR	44.44
CFARAAYNDKNY	51.11
KEEAKRWQSTLD	40.56
QIHDNCAGEAEK	62.11
ALTAEGNQASWR	39.11
DGTGEKCCTTDA	44.56
WTAKKCLPFLAS	47.56
QKFIYGGCGANA	55.44
LRKKINLAPVTR	50.00
PLALMEEPLALN	43.11
ARGCGCPSVKNG	72.00
PQLPQNPHLQQA	60.11
NLEAKCCTSPDK	57.89
IGAPFRNLKLIL	53.89
KRWQSTLAKHLR	52.67
PQLPQNPHLQQP	47.89
PINPNQSANPPL	56.11
EIVECCSTDGCN	50.11
GCGGNAARFRTI	54.89
AYCNPFPVWNPR	65.00
INLDDNKIEAVE	47.67
MAGNSGFSANMA	58.22
YKMIWTADGVIR	45.00
CFIAPDVTSQAC	40.11
KTPQNSAAITCE	49.78
PTSEDCADGQNL	44.56
MAGNSGFSANMH	54.67
SVCDAESRWVTD	48.78
ATWCDGFCRIRG	55.11
YDVARGCTATCP	45.11
NLCANMYMVSTS	52.00
RTLRDPHDPRGA	54.78
VNSCYRRALRDP	58.89
NPSALNTVPSAN	60.00
HLASRQSFWAAL	46.22
ILQGCSSSCAET	52.89
RTLRDPHDPRGT	73.00
HAASRQSFWAEL	50.56
VDIKCCSTDNCA	47.00
TWCDAWCSQRAK	66.00
PCMFFISAFAYS	44.22
IRRGCGCFTARG	57.78
NANRAKTIDECH	56.33
VDIKCCSTDNCN	47.11
DYGCYCGRGGSA	78.00
QRGKIAELGCAA	1076.33
GCIAVCPKNSAL	104.67
CHQLIPPAWKTC	51.33
AYKLVPPFWKTC	53.11
IIGGHALENNIR	51.11
ECPELVCQYAFN	47.44
EFVVVGGYHADN	47.78
[truncated: 48,491 more rows]
