# Supplementary material for: High-throughput immuno-profiling of mamba (Dendroaspis) venom toxin epitopes using high-density peptide microarrays
Source: Sci Rep. 2016 Nov 8;6:36629. doi: 10.1038/srep36629 (PMC5100549; doi:10.1038/srep36629)
Supplement: Supplementary Dataset 5 [file srep36629-s6.csv]

Peptide	Signal
AWASEGNESANK	61.78
YTAITRGCAATC	75.56
LEEINANMEAGF	62.89
QIHDNCYGEAEA	56.78
KYCKLPARYGPC	64.56
QIHDNCYGEAEK	73.33
CPTVKPGVDAKC	75.44
GNLLGKRYPRAC	84.78
CVTANTIFGITT	52.56
PGRCYQKIPAFY	73.56
EASCYKKTWSDH	70.11
MLVAIHCCRSAK	43.44
CNATFSDQSKIC	56.78
FATSEDCPDGQN	51.67
FKGTLKFAKKIT	65.33
AAKYCKLALRIG	59.00
EECAAGQKIANK	84.44
IKALTMEGNQAA	71.00
IATQTREKEFVV	77.00
QAPADHCQLDHY	69.89
PGRCYQKIPAFA	81.00
CARVAANCFARA	56.33
DCPNGHVCYTAT	49.89
IRCFATPDVTSQ	47.22
GAAKRPVSMIWA	45.22
KRGAIDVCPKNS	66.67
SHTSSLPTEGTM	51.11
YMVSTSAVPVKR	67.56
SHTSSLPTEGTA	53.89
WPYAKTYTYDSC	58.22
KSCEENSAYKKY	73.00
ADHNNVVRIVA	50.67
PGDDNLEVKACT	56.56
GCPKKEIFRKSI	63.00
PHAQQPGPNPFV	73.11
GCGGNANRFKTI	81.22
HAHHHNASLKSC	60.33
GCPKKEIFRKSA	58.44
DRLAAICAAGAP	59.89
GCGGNANRFKTA	104.00
GCIAVCPKNSLV	47.78
FPCSVNHHHH	45.56
ALCYNMYMVSTS	63.11
FPCSVNHHHH	51.44
CAVPNRPWWHFA	55.89
EIVECCSTDKAN	59.78
QNLCAKGTLKFP	64.44
GHAVTVLGEIRM	59.67
EIAQKRFALILA	55.00
PRATKTCVEASC	53.89
VYCARFQICRDG	75.11
VGYPKAMIECCS	51.22
HLLALLGLLTL	43.44
VTIVCLDLGASL	57.67
TIFMLKAWLNEM	63.44
SIHCCRSDKCAE	47.33
NGEKICAKRYSE	73.00
GASGGETNCYKK	117.33
HRDMAFCYHNTG	53.00
EDSCAKNIWTFD	53.89
AAQHNRISTLW	59.67
RTGVDIQCASTD	51.00
TCPIPEAYDSIH	70.89
EERHAALRELMD	59.78
IRSEVTAICIIC	54.78
VPNRSWWHAANY	63.89
RDHRGAIIERGC	77.00
CAKMFMVSNKTV	70.00
NLYSLAKMGDSQ	58.44
LQALKEEPQTVP	95.78
QVPLEAPLLFLL	50.22
TSADCPPGQNLC	54.00
RFAEALSTKFS	67.44
CCSTDDCAKFQ	60.11
EKACYKFVTKLP	111.67
LQALKEEPQTVA	100.11
PCSAAVQGSSAP	54.89
KKQAEIVDLHNS	60.89
KLVPIAHKACPE	58.78
AKVKAGVEIKCC	125.89
SCYKKTASDHRG	99.44
TKECAELVCQYS	53.11
HPPKMVLGRGCA	65.11
GANLCFKRWQYI	57.89
FTYSACRGNANR	59.78
HPPKMVLGRGCG	76.56
FKNMIHCTVPAR	58.22
CSQRGKAEELGC	65.89
INHRATEITRGC	71.00
TTEDCPAGQNLC	57.56
TPKNYDIIKGCA	61.00
PAVKKGVKINCC	58.44
ANLSNFNPSALN	51.56
CPSLRDPAPTAP	161.44
AQYISERGCGCP	53.78
GVNIKACSRDNC	60.78
GGKITAYFHKTL	53.78
TSSLPTEGTANK	76.00
ANLSNFNPSALA	61.00
RYLLCCRIDNCN	58.78
YTYESCQGTLTC	65.78
YTYESCQGTLTA	52.89
RYLLCCRIDNCA	51.44
METSVAASAEDF	49.33
PSVKNGIEINAC	47.67
VNHHHHHAASL	51.00
YTYESCQGTLTS	56.00
FKNMIACTVPNR	76.67
CPTAAWPYQTEC	68.11
KSCEENACYKKY	97.89
SLADTFEHVIEE	55.67
TKTWCDNFCAMR	61.56
SLADTFEHVIEA	47.78
CFAACSSSYI	46.78
RNLLGARYRRGC	56.78
ANSCYRKSRVHP	50.00
YPKEMIEACSTD	48.33
SCYKMAIRTSPD	48.89
ITPDITAKDCPN	54.33
YDSAQGTLTSCG	57.33
YNEAEAISGCWP	71.11
CHSQMSSQPAT	46.89
ICFKRFNERKLL	52.22
ICFKRFNERKLA	55.67
RETIHCAETDKC	53.44
AYGCVKCCNTDK	75.67
EAAFHAAAAAA	51.33
KGNANRFSAIEK	73.56
EDCHPASHAIPF	90.56
TFAKALTMEGNQ	84.11
KFAYHNIGMPFR	61.56
PMYPLPALIPDT	56.33
APEGKNLCFKAT	70.89
EYRDAINCCGTD	60.44
TCCAASLWIKSV	48.56
EKICFKKAHQRR	63.33
AVCLDLGYSLKC	61.00
TNSGAAPVSSMA	48.56
FKKAHQRRPLSR	69.89
ASSYCRDGTGEK	72.00
QMQAPQLPQNPH	57.44
YDEAEKIAGCWP	59.22
PAQHHINPQMP	50.67
AGEAPMQPQPPI	63.56
TSRARRLPPHLA	61.44
STDNCNKFAFGK	70.89
NIWRNIAFDNIR	63.89
DIIYIIGAHSLE	55.22
PKSSALAKVVCC	74.89
PKPTAVRETIRC	62.78
LTCVASDSIWFP	46.44
YIAKYQVENDQS	48.56
LPAETGLAKAYI	179.11
LLLLGLLTLAA	51.44
KVVTAHRDMKFC	55.67
KKTTANRGCAAT	58.67
HRGSITARGCGC	59.00
FKRYAERKLLGK	63.11
LPAEAGLCKAYI	51.78
ARIKCCTSDKCN	65.22
TLWWAGCVETCT	51.22
ANLSNFAPSALN	52.67
ELNVVRLDANNV	40.78
KRKIPSFYYKWA	54.89
QTACCKGDRCAK	80.78
GCGCALTLPFLR	46.11
LAAQQCLQAIYG	73.22
KRKIPSFYYKWK	52.56
HWNSYCTETDAF	71.11
EAKFCYSDVFMP	79.00
RAAQQALEFIYG	59.00
VSRGCTATCPKA	94.89
KACAATCPKVDN	130.00
IPHYQSIQHPLA	96.89
ADGAVCYTKTWC	64.11
CAENSCYRKSRV	59.22
CAENSCYRKSRR	53.89
SGEDCAPASHKI	129.78
IPHYQSIQHPLQ	68.00
DLDRCCQIHANC	59.22
IGSCKKQASSFY	67.78
QKICFAKWTKMG	68.22
SAFYYSKGANAC	76.89
PAWHFANYGCYC	81.44
SQTCPPGEDACY	78.56
LTCAKSDSIWFP	61.11
SCQGTATSCGAA	174.89
CYQMYMASKSTI	137.00
FSTIEKCARACV	66.78
SCQGTATSCGAN	68.78
SVCASESRWVTD	63.11
IGGIATEECAAG	48.33
DITWGAAATCPK	85.78
CTADETWKFYR	62.89
VDAGCAATCPKV	115.78
EKICAKRFDQRK	53.33
GFCSQRAKRVEL	56.22
ENTPLEPPPAYL	74.78
AAPAKEVSIRGQ	66.78
IASKTCPAGKNL	83.11
GKVIELACVATC	47.33
PRYTEITRGAAA	82.11
PKIPLIIIGAGC	52.56
PEAAPREIVECC	54.78
LAELMDLYLKMK	57.67
NVRETIACCNTD	69.89
AEYISERGCGCP	55.00
CPTVRTGVDAQC	46.89
QRRFSSPRVLLS	47.89
DSLGTIIAEYAG	55.00
FKRFNERALLGK	51.22
TICYNHLTIRAE	52.89
EETFCYSDVAMP	57.67
CYKKQWSDHAGT	51.33
AVVTIVCLDLAH	49.78
HSQLIVHADLKP	76.33
QRRFSSPRVLLA	60.78
NSCYKRSLPAIP	72.67
KMYMVAAPKVPV	83.33
LQPQAGEAPMQP	55.56
ANCFARAAYIDK	60.56
APQHHINPQMP	51.78
CAITPDVTSQAC	51.78
SSATPTTTGCSG	48.89
EGNQASWRAIRI	54.89
ETGAAAKQCSPC	55.33
PLCGWGTAAPTS	50.11
TVKPAVNIKCCS	59.89
YNQKKKACERFD	62.56
TIIKAGCGCPRV	54.22
CGMRGKAVDLGC	68.33
EFYKIFAFEIGE	56.44
ISACWPYIKTYT	59.44
KSIFGIATEDCP	61.33
AENYDSIHCCKT	62.56
VKYVCCNTDKCA	49.89
KRGAIDVCPKSS	58.33
ACRGIDKRYWNS	54.78
QRTTEKANRVVD	61.11
GATTQNCPAGQN	55.00
KNAYKKQWSGHR	53.67
LRIGPCKAKIPS	94.33
LQHRTFCALPAE	59.56
KYDPCFGHKIDR	61.67
CPAGQNLCFIAR	61.00
SLVISYNLASLN	48.56
GYFPCSVNHHH	65.56
FKTIDEAHRTCV	62.00
SIGGASTEECAA	51.22
GYFPCSVNHHHA	56.67
RPAIKTCPGETN	59.22
KYANKVHTCRNG	77.89
EKEFVVVGGAH	58.89
ARVDLGCAATCP	47.11
AKSKTCPRGEDI	70.44
SSLLVKYVCCNA	62.33
AHTTTSRAILTN	53.56
NQQSSQRPTIK	77.22
PPPLYLMEEPAA	58.56
HSFTYSGCGKAA	94.11
YYIVPAYSDITW	63.00
RTKDGAPTTGRK	82.11
ADEYACVKCCNT	54.33
CTSRGKAIELGC	70.56
YQFKNMIKCTAP	58.44
SIWADARGTIIK	73.89
YKEYFFEAKCKN	84.33
ADEYACVKCCNI	53.78
ALAELHNQNAMP	45.78
APEEKFCYSDVF	82.33
MVLGRGCGCPPG	43.56
MVLGRGCGCPPA	59.22
TLWWHGCAETCT	54.33
VKKGVAIYCCKT	58.89
CATPRGDMPGPY	76.33
TKMGPKLYDVSR	102.00
VYASGCSSYCRD	50.56
MICYAQRSLQFP	63.11
DADRCCQVHDNC	52.78
AKVIELGCVATC	59.22
QQAIQPSKENKD	65.00
KADEYGCVKACK	89.00
AKGTLKFPKKT	59.00
KKQWRAHRGTII	56.11
LKKFPLKFPA	85.44
EKTAYKKSVRKL	60.00
ANLCFKGTLKFP	61.56
RACELPAETGLC	65.67
CGWGTYAPASWG	96.89
GARGNANRFKTI	64.33
NCPEVFCANFHT	51.67
AATCPKSAALL	70.00
NLAGSGGFGSVY	77.33
PASSPLVCPAKG	79.44
TCEEKTCYKKAV	107.22
IKSARVCTPVGT	85.44
AAPSAGSCFGF	78.67
QSSAPPTIKTC	59.56
GCGCPKKEAFRK	76.89
CFAGAPANDNNY	80.11
RVVDCMPHIAL	57.22
WGTYAPTAWGCF	63.67
FHYNLAAQQCAQ	63.33
VYANASNFNPSA	64.78
ADCSSSAIL	48.22
YSACGKNANRFR	64.56
DIKHCKIWAGND	52.89
VRYGPCKAKIPS	132.11
PVARSSCPTKEC	69.00
RTCAKTFSDQSK	80.00
SCKKQFSSFYAK	74.56
FKTIDECRRACV	79.11
VDDLISAIPATI	52.56
LFAFIIYSLCFC	42.89
GCRGNANRAKTI	55.44
PEGKNACYKMFM	87.11
GGSGTPVADLDR	61.22
KGLCAAHKPAFY	57.44
TATCPKPTAVRE	58.00
KTCYKKSARKLP	62.33
CNRFHTCRNGAK	77.00
GITTENCPAGAN	61.22
PPQAANKPLPAP	64.00
AEIKCCSTDD	49.67
NGAKICFKRFDQ	66.00
WTKMGPKLYAVS	339.44
APYACELIVAA	55.56
AHVPEIIARDG	53.33
RWRDHRGAITER	73.89
NMIHCTAPNRSW	94.89
VIIGGRSYAALG	58.11
YPGLATKGNLET	50.78
SCAKMIWTYDGV	61.89
ARIVAASTCTPA	52.78
CFKKWTAMGPKL	70.22
DSIWFPTSADCP	55.33
DRINHVSNAGCP	63.22
MKAGTKLECCTS	63.67
IMTQTRAKEFVV	48.00
DVARGCTATCPK	113.33
RFDQRKLLGARY	54.00
FLHSQAIVHLDL	55.56
SRGKVIALGCVA	66.67
IYKTCPEGQNAC	49.22
CLNCPAMFCGK	72.22
KCYPFTYSGARG	53.11
QSTTRAATKSCE	166.33
KGNAETLSGPND	56.44
CEEASCYKKYWR	43.56
EDSCYANIWRNI	70.22
VLLSENTPLEAP	45.56
VPPNNRNIAVEI	55.11
NIIARGCGCFTP	74.11
SCYRKSRRHPAK	64.89
PCSSPAVCPAKG	82.33
ALAKVVCCSTD	55.56
KSIAGITTEDCP	57.00
VCNTINLDDAKI	53.56
APYNDNNYNADL	65.67
NACSKNHLASRQ	70.22
NKTQKASDPVTR	65.22
PNPAPSGCRGID	70.33
RAGGKITNYFHK	54.00
LPGVIAARGCGC	67.33
KRGCINVCPKDA	57.56
FLASQLIVHLDL	55.22
VKSNSIWFATSE	51.33
PLLFLLEAYKNY	50.89
LKCYKLAPPFWK	52.22
KRGCINVCPKDS	60.89
YLFQGFSSNLMG	71.00
LPFDYSGCGGAA	54.22
YLFQGFSSNLMA	75.67
PHLQQPGANPFV	70.67
ERKRAQSTLDKH	59.89
METLLLTLLVVT	48.67
KMGDSQGATARP	58.56
DACPATSALVKY	72.89
RFQKCRNGEKAC	63.00
NHVATSGCSSYC	68.78
GHVAYTKTWCDN	41.00
METLLLTLLVVA	39.00
ETLSGPNDATRG	74.89
GHVAYTKTWCDA	58.89
TCPKVAAGVEIK	100.44
GHVAYTKTWCDG	55.22
ETLSGPNDATRA	70.44
PKGQLKQAFYET	83.11
GKRYDAGCAATC	58.89
THPTHFHAAHPA	109.22
YKNIWTFDNIIA	50.78
VAIGSCKKQFSS	107.67
FYYSKGANKAYP	98.00
SNSIWFPTSEDA	48.89
YKNIWTFDNIIR	73.22
SNSIWFPTSEDC	60.00
ACQGTLTCKDG	41.89
RGCGCPTAMWPY	134.22
LNRTSRRKRYAE	59.33
RWRDHAGSITER	62.33
LVLKYVCCNTAR	74.22
ALVKYMCCATNK	74.22
TNCGENSCYRKA	65.00
CYKTPAVKPETC	52.22
ACPIPENYDSIH	74.44
REYISERACGCP	43.44
RGCGCPTAMWPA	76.44
ACPKKEIFRKSI	59.33
GIALHCCQSDKC	50.11
VKPYAQITCCS	60.56
HFHAAHPALHQM	70.67
CDNFCGMRGKAV	65.44
PKNSLLVKYACC	222.67
PRAAKTCVENSC	58.44
YYLNHRYSDATW	2146.33
ATAPKADEYGCV	51.56
KSCGENSCYKAT	78.22
QNLCFKKAYYIV	51.56
TCATVKTGIVQC	62.89
PATTKSCAENSC	59.89
IARGCGCPKVKR	64.33
IARGCGCPKVKP	66.11
IARGCGCPKVKQ	57.11
FTCFTTPADTSE	46.44
GATVAVLEKVPV	68.44
QANTPATTKSCV	87.44
PLIPDTPLESWP	57.78
NLKLILAGCSSS	60.00
YCRDGTGEKCAT	71.89
QNAPPNNRNITV	67.78
PLIPDTPLESWA	55.78
CLACPEVFCRNF	122.67
KVHTCLNAEKIC	47.78
PLCAWGTYAPTS	53.11
ITCEEKACYKK	70.67
GFVRALAELHNQ	48.44
ALLVVTIVCLDL	52.78
SQICADGHVCAT	53.56
GFVRALAELHNA	61.22
HPLQPQAGEAPM	58.44
RYARGCAVTCPV	50.33
RRHSDAARRGE	43.00
ATIGCAEKTCYK	87.44
QNLAFKRWQYIS	65.00
FFETKCKNPNAE	56.89
CFGHKIDAINHV	66.22
RGIDKRYWASQC	63.56
KARWRDHRGYRT	71.00
LYDASRGCTATC	47.78
GAPKKEIFRKSI	59.22
MLSAQVPLEPPL	55.22
TANCNPFPTRKR	59.44
VYKATYHGATVA	64.44
DGFCRIAGERVD	56.78
KLVPIAHKACPA	62.44
ITYKRGAADACP	53.67
TGYLTGNSNDAL	45.67
TMANKKRAGWRF	63.89
YSLCFCALIILS	56.44
KKQWSGHAGTII	51.00
CYNALTIRSEVT	56.22
LAIGPCKRKIPS	106.56
DPAFGHKIDRIN	73.78
KKRAGARFIRID	64.67
VATPKVPVKRGA	121.89
VATPKVPVKRGC	88.78
KAQICRNGEKIC	73.22
LVKYVACNTNKC	46.11
CHRDMAFCYHNT	64.67
ANYFYILAYQVE	49.56
GFSSALMGSLVI	56.33
WKNTIPAQGART	101.00
ITERGCGCPSVK	73.78
EASVCDSTSEWV	46.22
FKRFDQRKALGK	79.89
ITERGCGCPSVA	52.89
QLPFAYKTCPEG	53.22
NSLVLKYVCCNA	63.11
LFIIYSLAFCLL	50.44
SCYKNIWTFANI	57.56
GAPGDNRQLASD	62.78
LPQTVCTASALL	51.56
AAACPTADE	47.78
TCPEAKPREAVQ	62.00
RAHSDPARRGEL	53.44
NSLVLKYVCCNT	56.67
TGNANDDLKCDH	58.67
VPAFWKTCPEGK	63.11
VVTCKPAETFCY	73.89
AICFAGAPANDN	49.56
VIAATIFMLKLW	45.67
EAGEVYKNTSAT	77.78
IVQCCSADKCNH	57.56
AAEFAKIFQFEI	50.89
RDMKACYHNTGM	64.33
THPTHFHAIHAA	79.78
CYKKQASDHRGT	133.00
VANGIEINCCT	48.56
RQAASDANYFYI	55.22
DFAELPAETGLC	52.11
VIPRYTEITRGC	61.56
YLMEEPLALNRT	60.33
EECAAGQKRCNK	61.89
GVNIKCASTDNC	53.67
CPKVKPAVNIKC	62.67
EECAAGQKRCNA	76.67
APAEPGPCKASI	81.89
AKGTLKFPKKIT	64.89
AELTPASGAAKY	88.44
KQASPCSAAVQG	56.00
YLMEEPLALNRA	91.33
LKKLPLKAPIKR	54.89
PKNAALVKYMCC	69.00
YNQKKKQCAGFT	55.78
TWGAAATCPKPT	61.22
KFSYRYGGKITA	67.33
KFSYRYGGKITN	79.44
KALCKAHKPAFY	51.22
RRHYVVPAIYD	57.67
VCNTINLDANKI	77.44
ETCTEDETAKFY	85.89
CFITPDITSKAC	61.56
RRHYVVPAIYD	54.67
TPAPSATITCEE	52.44
PKPTNVRATIRC	57.33
TMNKTQAHSDPV	54.22
CTTDRCNGAAGG	57.89
YQKIPAFYANQK	106.44
PLNGHATLIPHY	94.44
RMYDFTAGCAAT	49.00
TEDCPAGQAVCF	69.00
GCTATCPAADDD	53.56
AEPGPCKASAPA	88.56
FHYNRAAQQCAE	48.56
GCAATCPAVKPG	82.22
CGCPKVKQGIHA	97.22
AATSWGCFADCS	62.89
CGCPKVKQGIHL	97.89
PAGKNLCYQMYM	53.44
YKNYLDAAAMSM	50.00
PAGKNLCYQMYA	55.44
YPGARTKGNLET	59.33
NQLGTKPPATET	78.33
RGEYAVCDSESR	74.78
CGCPRVKAKIKC	52.89
TCPKVKPYEQAT	63.33
YQVENDQSLEAM	57.22
FKKLHQRRPLSR	51.56
PKADDDGCVACC	64.89
ASAPEFESRFRY	72.89
QQVIQPSAENKD	50.89
TVTVAENVNLDN	53.89
CRNGENQCFKRA	57.67
KTWCDAFASIRG	65.11
CRNGENQCFKRF	59.56
AKCCSTDNCNKF	87.44
DIIYIAGGHSLE	54.56
VPNRSWWHFAAY	61.78
PLKAPVKRGCAD	64.22
GEVYKNTAATKE	67.78
YCTETDTFAKAL	63.89
QLPFIYKTCAEG	54.00
HQITGGAFSSGV	57.67
TDKSFGGVATEE	138.89
TAPSYNANNLGF	86.22
AAAFYKIFQFEI	65.56
LKLWANEMLPQT	63.11
ATDNCDPFPVKN	67.22
GVPTTGRATEAG	57.56
YQVENDQSAEQM	49.33
WKAKQCLPADYS	58.89
TCPEAKPAEIVQ	60.78
DLISVIPATIFA	45.11
DLISVIPATIFM	55.33
ETWKFYRKCCAT	64.89
PATTKTCPGETN	58.22
RGCGAPKVKRGV	53.11
PCMFFASAFYYS	59.67
TCPEAKPAEIVE	49.33
AGRKTEAGPELT	52.44
YTYDSCAGTLTS	48.89
IKCCSTDNCDAF	69.67
RDGTGEKCCTTA	57.33
GAAVKQCSPASA	63.89
RDGTGEKCCTTD	65.00
TTATCGDDSCYK	69.89
LQFIYGGCGGNA	44.00
NIAYEKRWNSHQ	56.44
GARTERGCGCPS	64.00
IFQFEIGEVYKA	79.56
ADMGNGSILFGI	46.33
PTTGRKTEAGPE	62.56
PTTGRKTEAGPA	83.22
YDEAEAISGCWP	62.67
ERGCGCPSAKKG	59.89
LALKYECCNTDR	64.00
CGKGTCCAVALW	51.00
ACLPFDYSGCGG	54.67
AVPKIYDSTRGC	70.56
QEGFAEGAVRAL	52.56
PYEQITCCATDN	66.56
WKFYRKCCTANL	51.78
PAFYANKDSHRC	62.11
APHDPRGTIIVR	61.11
SGEDCHPASHKA	78.44
TKNTIAGITTEN	50.78
ARGCIDVCPKSS	141.00
SGEDCHPASHKI	121.89
FCSSRGKRADLG	67.33
AKEKFCAKQANR	68.11
ACSSPLVCPAKG	69.78
YKMFIRTHRAYI	50.56
HGCVETCTEDEA	58.56
TCPVAKPREIVQ	62.33
EYSVCDSESRWA	69.78
LAYSYFSSGYFP	65.33
CADLGYTLECHN	64.78
YNQKKKQCERFA	62.78
YNQKKKQCERFD	68.89
IVCLDLASTAIC	49.44
GAPSKEMLVAIH	41.11
AAEGNESGNKLF	59.78
AAHKTCPEGKN	54.56
CAASVCACDRLA	62.56
LQHRTFCKAPAE	49.44
ANLCFKRRHYV	49.22
AELLSAKFS	59.00
AFITPDVTSQAC	59.44
CCQIADKCYDEA	50.00
AGPCMFFASAF	61.56
VCDCDRLAAIAF	71.44
CRRFQACRDGEK	55.44
PAGANLCYQMYM	64.89
ENSCYKKTWADH	57.22
ACKPEETFCYSD	63.33
PEMFCGAFQICR	62.11
FVASYYYNRYSN	71.44
IKCHNTLLPAIY	50.00
FLRQQRRFSAPR	53.44
GASGFSANMHSE	62.67
ENSCAKKTWSDH	72.22
DQSKICPPGANI	45.33
HRDAKFCYHNTG	60.33
VTKTTATAIKGN	90.33
EWSPDAKHCKIW	55.78
KKRWRDARGYRT	53.00
QSNTPATTKACV	71.44
SRYIAGCADTCP	47.67
MGSLVISYNLAS	69.22
IVELGCAAACPK	80.33
SSCPTKEAPELV	53.11
GVAIKCCSTDNC	54.67
AKTCPAGKNLCY	57.78
VCPKSSLVLKYA	67.44
AMEGNQASWRFI	59.33
ITPDATSKDCPN	50.00
SSPLVCPAKGEK	55.44
RNPGRCYQKIAA	54.89
YTEITRGATATC	64.56
CGENSAYRKSRR	61.78
VCPKSSLVLKYV	52.44
SSPLVCPAKGEA	60.33
PKAVLGRGCGCP	59.56
RPGFCELAAAKG	74.00
PAFYYAQKKKQC	71.78
FTYSGCGKAANR	72.44
NAIKCTVPSRSW	53.78
VKYMACNTNKCN	75.33
KKQFSSFYAKWT	73.00
KMYMVATLTVPV	51.78
PPNFYKIKIALP	60.33
WPYIKTYAYDSC	90.44
GCAATCPKAEAR	70.67
RSLQFAITTVCP	56.89
CRNGEKACFKKL	55.11
DHCQLDHYSTQA	51.11
GVEIKGCVASAP	56.11
CRNGEKACFKKF	62.44
TWCDNFCGMRAK	74.11
PASQDSLGTIIM	56.22
AVPSYNANNLGF	89.00
LCFKTTLKKLPL	64.44
AEFLAQQRRFS	50.33
SQDALGTIIMEY	61.33
AWCSQRGKIVEL	73.22
GCSSSCSETEAN	45.22
LCFKTTLKKLPA	77.89
AICAAGAPYNDN	56.00
TTPATTKACGEN	58.89
HSDNQKRMVCNA	65.11
PASHKIPFSGQR	68.67
GCGCPSVKNAIE	46.56
LIAAGIWKNTIP	141.78
LPARIGPCKRKI	51.56
YIASFHYNLAAQ	60.44
APGLRTKGNLET	60.11
QLIPIAAKTCPE	76.00
PASHKIPFSGQA	132.67
HSDNQKRMVCNT	56.56
KHLRKAINLKPV	59.78
GWAHHNSGPMTH	54.78
HDNCYNAAEKIS	70.56
RNLLGKRYAIGC	56.33
CDSESRWVTDAT	50.44
SKVVTCKPEEAF	60.00
ILKDCGENACYR	63.89
FKNAIQCTVPNR	71.56
IPLIYQLLCSAE	48.22
WFPTAEDCPDGQ	52.33
IAGGHFSSGVL	59.78
TTTFCRVNSCYA	78.22
NLGFAPQHHINP	59.78
QPQPPINPAQSM	46.56
KTWCDGFARIRG	60.22
FKKWYYIAPRYS	53.33
TTTFCRVNSCYR	71.11
KPGVNIKCCSRD	70.11
SSHWNSYCTATD	51.33
ARYGPCKKKIP	70.78
ASVCDCARLAAI	62.44
MICYSHKTPANS	109.22
QHPRLAALKEE	63.00
CTTDRCNGARAG	79.67
ATLKFPKKITYK	74.89
NPALPGIANQPM	55.67
NAEAGFHAAAAA	49.89
SGASSYCRDGTG	50.56
ARGCGCPRMKPG	77.33
RGAIIERGCGCP	48.44
TNYFHKTAAHVP	65.44
VPNRSAWHFANY	68.89
GCAATCPKAKTG	84.56
NFNPSALNAVPS	64.22
LECHNQQSSQAP	55.33
RFYEANLLGKRY	56.78
VTSQACADGHVC	55.22
GFLSTAQAAIYS	59.33
GGNANRFKAIDE	108.78
PLCGWGTYAPAS	98.00
KNCYKKAWSGHR	55.44
CSPCSAAAQGS	47.89
MPNVTSAAPPTN	51.56
DRACQIHDKCYD	72.00
LPYSYFSSGAFP	78.67
MPNVTSAAPPTA	50.22
KNLAFKTTLKKL	52.22
DSIHCAKTEKCN	73.33
MKAAPMAEVSIR	67.33
PRYTEIARGCAA	68.22
GQKIAFKKWTKM	77.00
CVKADSIWFPTS	50.22
DACELPAETGLC	51.67
GHKIDRINAVSN	433.00
TCVKSASIWFPT	52.22
AGAPYNDANYNI	62.56
ICNKKWAKMGPK	62.78
STSAWVTAAEKK	63.11
LAAIAFAGAPYN	66.00
KNPNPEPSGARG	98.89
ACGGNSNRFKTI	70.44
LALWLNEMLPQT	61.56
CADAAPKTSALV	82.33
LTCLNCPEMFCG	72.22
ALMGSLVISYNL	47.78
LTCLNCPEMFCA	60.67
ASRQSFWAELNA	58.78
LACNKLIPPFWK	77.22
CYNAQSTTPATT	67.33
YSKGANKCYPAT	70.11
VIQPSKEAKDAD	55.78
ASRQSFWAELNV	56.78
GCAATCPVAKPA	53.11
CFITPDVTSQIA	51.33
EELLDEQQVIA	52.11
CFITPDVTSQIC	61.22
NIKCCARDNCNP	59.11
PCARKIPSFYYK	56.67
TCPVAKPRAIVE	67.11
YKKFVTNVAGVI	63.78
CVADKSFGGVNT	247.44
GCAATCPVAKPR	86.56
TWGCAAACPKPT	80.22
MPFRNHVYTSGA	79.22
KKTAVAMSGATV	62.33
IWFGNDMGAGSI	53.44
TTKSCEENSCYA	53.44
RYANTCHSFTYS	70.11
TTKSCEENSCYK	76.44
KCYPATYSGCRG	78.56
LDKALRKKINLK	47.67
PYEQITCCSADN	50.11
SQACPDGHVCAT	51.56
CAATAPKAEYRD	56.33
ATTSRAILTNCG	58.44
TRGATATCPKPT	71.22
STDNANKFKFGK	86.78
DMKFAYHNTGMP	65.22
AYGCVKCCNTDR	82.11
ARFKTIDECHRT	75.56
HALQPQAGEHPM	94.11
ANHHHHHNASL	46.78
ISTEECAAAQKI	78.44
KGANACYPFTYS	71.56
TDIKGATVTVME	59.33
VDDLDRCCQVHD	54.89
NYACYCGRGGKG	83.89
VDDLDRCCQVHA	66.89
RICYAHLGTKPP	63.78
CTTDRANGARGG	93.56
AKKYWRDHRGTI	135.67
RFYDDYHAITGG	72.67
EVKCCASPDKCN	66.78
WCDGFCASRGKR	52.00
DKNYNIDFNAAC	57.89
KSPPQALNKALP	73.00
ACEERHEALREL	69.44
NPFVPANGHNTL	77.00
VIQPSKENKAAD	60.00
NHQATTRATTKS	73.67
LEANQLIPIAHK	71.44
WFPTSEDCPDAQ	48.22
CNKLVAIASKTC	64.89
GLATLWAELTPV	65.00
DCDAVAANCFAR	74.11
KYCAKVHTCRNG	66.11
RGDMPRPRCAKS	64.22
NACYTETWCDAW	92.11
GCPSAEMLVAIH	44.11
NVPGVALARGCG	62.56
SESRWATDKTSA	56.56
WKFYRACCTTNL	73.00
YAFKNMIKCTVP	56.89
AYRKCCTTNLCN	64.00
GCIDACPKNSLL	61.00
AQVCSQSATEDA	52.22
VKYMCCNTNKCN	65.56
FAATLKKFPLK	47.33
EIVECATTDRCN	58.78
VKYMCCNTNKCA	66.89
DWEQACLLNLLG	57.11
DVKRGCTAACPK	79.33
CMPHIFLVDPAF	70.56
CYKKRWRDARGT	69.22
NSCYARSLPKIP	68.44
GGNANRFRAIDE	53.56
QRRFSSPAVLLS	64.11
FANHIVYTSGCS	61.78
EITRGCAATCPK	119.89
TPLEPAPLYLME	61.78
EITRGCAATCPI	57.22
QHHINPQMPVA	50.33
LKAVTRMNGNFA	75.11
EIFRSIHCCRSA	50.44
TNSGMAPVSSMA	43.44
LNEMAPQTVCTT	61.11
EIFRSIHCCRSD	64.00
RATIHCCETDKC	59.56
VACRRFQKCRNG	59.56
DCANGHVCYTKT	77.00
ACPDGHVAYTKM	95.78
KDADLYASRVML	61.00
VSMIAAVLTIWI	47.56
VIYGTAYLTGNS	51.89
TMEGNQASARFI	58.11
YFKTYSYEASQG	64.22
HKTAQPSATITC	57.11
GITAENCPAGQN	61.00
VEAEAPEWSADI	58.22
NRFRTIAECNRT	71.67
DGFCSIRAKRVD	75.56
AKEKFCAKQHAR	66.22
QKKKQCEGATWS	64.78
PKVAAGVGIKCC	75.56
YLTGNSNDDLAC	79.22
PANRNITVEIAQ	60.11
HSANQKRMVCNT	74.67
VTSAACPDGQNI	52.11
LAWCSIDWEQLC	72.33
IDSSHWNSYCTE	59.44
LAWCSIDWEQLA	75.33
IDSSHWNSYCTA	59.00
LPGGISISAAI	78.67
CAVNSCYRRTLR	49.22
CNKTFSDASKIC	68.56
RRPLSRYIRGAA	57.89
CSSACRDGTGEK	72.22
CTVPSRSAWDFA	70.67
APLIYQLLCSDE	60.00
GCGGNANRFATI	74.33
SCYKAIWADHRG	88.78
APCAPNLACVQT	36.22
CPKTSAAVKYVC	67.44
DQRSLAEDSMNS	59.00
LAYKTCPAGKDA	61.11
QFEIGEVYKNAS	65.44
QTVPEMPGETAP	46.89
DIKHCKIAFGND	49.56
AKQWRDHRGTII	131.33
GYTLTCVATKSI	61.78
QPPINANQSMNP	53.44
TCADGGKCAASV	61.56
KYCKLPVAYGPC	54.22
FIRRHYINARYT	60.67
VDDLISVIAATI	50.78
RAILTNCAENSC	41.00
MICYSHKTAQPS	126.33
REAIHCCNTDKC	48.11
NRFRTIDEANRT	68.67
AGQKICFKNWKK	73.89
ETKCKNPNPEPA	51.22
KKSARKLPAIVA	52.33
AGQKICFKNWKA	62.78
IKGNTVTVMANV	48.22
NRPWAHFANYGC	98.44
CSSAYILFLFII	40.78
PSGCAGIDSSHW	77.22
ADNCNPFPTRNR	71.22
DVSRGCAATCAT	50.11
ETKCKNPNPEPS	58.78
KKSVRKLPAAVA	64.56
CAAKEKFCAKQH	68.00
YMVATPKAPVKR	84.67
RFYEGNLAGKRY	61.00
WTYAGVIRRGCG	78.44
RGNANRFKAIEE	82.89
AAAGTNFVAA	52.11
CYKMAMVATPMI	64.33
VKYECANTDRCN	59.33
CYKMAMVATPML	67.67
CPKAKQGIHLHC	69.67
MLPVKAGCIDVC	42.44
MAANSGFSANMH	58.22
TIGEARKKCLGK	60.33
EEKTCYKKSAR	73.22
VATPMLAVKRGC	89.22
IVCLDAAHTRIC	60.33
VAVKAVNRCSKN	78.11
ARRGEASVCDST	57.78
GVSGAHLRTTCS	69.56
RGDMPGPYCCE	55.44
FITSEACPAGQN	57.22
CYKMYMVSASTV	46.11
ASTMICYSHATP	64.44
ICAKRFNRILGK	66.44
RGDMPGPYCCEA	48.33
PKASLVLKYVCC	64.00
SPRMADFTRGCA	63.11
DNFCGMRGKRVD	59.00
DSALVKYVCCNA	51.22
DNFCGMRGKRVA	50.33
PGTALECCTSDK	59.11
RCNKKWAKMGPK	56.44
VCACDRLAAICF	68.44
DSALVKYVCCNT	52.44
AGEKICFKKLHQ	51.89
KTWCDGFCSSRG	74.00
APKEMIECCSTD	55.11
KTWCDGFCSSRA	60.67
IDVCPKDSALAK	73.33
QKIANKKWTKMG	65.22
PKSSLLVAYVCC	56.44
YMASTLTVPVKR	57.33
AIVQCCSTDKCN	67.11
SILFGAPGDNRQ	87.22
NAFARATYNDKN	62.11
SKIAPPGENICY	65.44
YGAVKCCKTDRC	77.11
PFIYKTAPEGNN	53.33
KKRWRDHRGTIA	85.11
YIKTYTYDACQG	55.33
YILKYQVENDQS	46.44
KKRWRDHRGTII	67.56
EFVVVGGYHSDN	71.33
IRTAPDYISDRG	72.33
PSDTSETCPAGQ	58.33
YDGVIRRGCACF	76.22
METAVAASSEDF	46.67
VDAMPHIFLVDP	57.67
YILKYQVENDQA	53.22
PAFYANQKKKQC	84.11
EACHPASHKIPF	132.33
RYSERKLLGARY	72.67
FDNIIRRGCGCF	60.56
CLNCPEMFCAKF	78.56
DRCAQIHDNCYG	72.67
FDNIIRRGCGCA	53.67
SLPTAGTMNKTQ	76.33
AEFLRQQARFS	61.78
RDPRPNAPSASA	51.89
LRIKACTSDKCN	60.22
INHVSNAGCPSL	51.11
AKFCYHNTGMPF	85.44
ENKDADLYSSAV	58.22
GLRTAGNLETLS	58.11
NSFLKTLIAAGI	57.44
TLTCVASNSIWF	51.11
YQVEADQSLEQM	50.89
ADGHVCATKTWC	68.00
LGAAATCPTVKP	56.78
CAATCPKASLLV	57.22
MECHNQQSSQPP	56.89
EFACCTSYALPE	69.22
TRANGNFARKLM	53.22
KTSALVKYVCCA	71.33
MECHNQQSSQPA	54.56
EGNNLCFKATLK	48.78
VKPGVDIKCAST	66.33
ARPASSPLVCPA	48.78
GCCASYALPEFQ	75.22
NHIVYTSACSSY	80.22
KKQWSDHAGTII	56.11
KYCKLPVRAGPC	58.67
MICYKQQSAQFP	70.78
CGCPKVKRAVHL	57.33
PKMVLGRACGCP	56.78
AIWIVCLLICIL	49.44
VHNAGEHSVCDS	51.00
RYRRGAAATCPE	60.22
IPPFWKTCPKGA	96.11
AMVATPKVPVKR	84.22
GCIDVCPKSSAV	79.22
IPPFWKTCPKGK	77.78
AAAGTNFAAA	59.67
TPVDDLDACCQI	58.56
AGQNLAFKRWHY	64.00
QGTLACKDGGKC	66.11
GCIDVCPKSSAL	92.56
APKQGARTKDGV	75.33
TPVDDLDACCQV	50.33
TCYAMFIRTSRE	60.78
KTGVDIQCCATD	53.67
YDEAEKISGAWP	45.44
TLTCVTGKSIAG	92.00
NCPEVACNRFHT	70.44
NGEKICFARFNE	54.78
QHGKVVTCHRAM	61.00
INLKPATRMNGN	85.00
TMCYSHTTASRA	69.44
SSHWNSACTETD	52.67
FDWAGCGGNSNR	69.22
QWSDHRGAIIER	72.11
YDKAPAFYYNQK	110.33
EDSCAKNIWRNI	50.67
VATCPKVAPYEQ	46.67
IKCTVPSASWWD	80.89
IILSAPLIYQLL	65.56
PSKEMLVAIHCA	50.00
PSKEMLVAIHCC	58.89
ALMAHPASLAGP	58.22
GARYEIGCAATC	63.78
KMFMVSTATVPV	55.56
DSAHCCKTDKCN	59.00
RTTASYVRALTM	48.11
SVRVCTPVGTAG	68.33
AKNSALVKYMCC	652.89
GGISISSAAM	78.67
QPLAKLCILHRN	58.11
SAPVTRQSPADH	71.56
PLKIPAKRGCAA	77.67
LTSLADTFAHVI	41.44
KTCVANTCYKMF	69.67
FKKWYYLNHAYS	47.11
MICYSHKTPQPS	122.89
QASDHRGTIIER	94.67
FIYGGCGGNAAR	71.44
NIIRAGCGCFTP	74.33
CDSASRWVTDKT	52.78
RANRILGKRYDL	52.56
SFAAELNVVRLD	61.11
CPKVDNNAPIRC	60.67
MICYSHKTPQPA	162.00
GCGCPRMKPATK	108.00
TKAPVSMIWAVL	48.89
LQAQAGEHPMQP	75.22
LKAYQHGKVVTC	188.11
LYDVKRGCAATC	73.00
NHQSTTPAATKS	97.56
DADRCCQIHDNC	60.89
DRCCQIHDNAYG	86.56
GCKGNANRFSTI	51.44
GCKGNANRFSTA	63.44
DEYGCVKCCKTA	82.89
DEYGCVKCCKTD	55.00
SCYRKSRRHAPK	64.11
AKPREIVACC	60.11
PGVILAAGCGCP	52.67
TIRCCETAKCNE	59.44
PSVKKGVAIYCC	56.11
CSKNHLASRASF	55.11
LTCVTSKAIFGI	53.78
WTAAKCLPFLFS	61.00
WPYIKTYAYESC	72.00
TRRKKKQAEIVD	62.44
EDETWKFYRACC	60.33
NIARNITFDNIR	56.22
LKCNQLIPAFWK	59.00
DMPGAYCCESDK	51.44
CCATDNCNLFKF	75.33
LAIIYSLCFCLL	49.56
FYYSKGANACYP	63.22
GGISIASAIMTQ	71.67
LTCLNAPEMFCG	51.22
MICYKQQSLQAP	64.33
AAYIRSFHYNLA	56.67
HTCPCAPNLACA	51.44
AKACLPFDYSGC	55.89
AIRGERVDLGCA	49.89
ITPDVTSQICAD	46.22
QACSTDDCDPFP	57.78
HTCPCAPNLACV	64.67
ALNGHNTLIPHY	63.78
YKKYWRDHRGTI	131.44
QNLCFKKWYALN	66.33
PIPENYDSIHCA	68.22
YAYDSCQGTLTS	60.00
CYKQRSLAFPIT	92.56
YKKYWRDHRGTA	84.00
PELVCQYSFNSQ	63.11
AAAGQKICNKKW	60.67
GVDIACCSTDNC	60.67
ICAKKWTKMGPK	69.78
VGIYCCKTDKCA	71.00
PPGKNACYKMFM	105.44
EKIAFKRFDQRK	48.33
LECNKLVPAAHK	59.67
AAVCVITKKTGN	95.44
NMIQCTVPNASW	90.00
KIKCCKSDNANL	51.56
LGQATTEKWNRV	73.00
SAVISYNLYSLN	53.44
HNIGMPFRNAKL	64.22
YGCVKCAKTDRC	56.44
SYVRALTMANKK	70.11
CVASCAEFESRF	75.00
MLPAKRGCINVC	63.00
FAHSQLIVHLDL	60.56
VCYTKAWCDGFC	72.11
IDVCPKNSLLAK	120.00
HFSAGVLPFESH	78.44
TMCASHTTTSRA	63.89
TCPKGKNLCYAM	74.89
PPTTKACPGETN	52.11
IKCCSTDYCNPA	57.56
LKYVACNTDRCN	69.11
IKCCSTDYCNPF	83.44
NGSILFGIAGDN	47.00
AVRRHSDPARR	51.11
KACPEGNNLCFK	46.11
AITTQNCPAGQN	62.89
YNLAAQQCAQFI	67.56
AGQNLCFARWQY	70.67
GYHADNQKRMVC	75.78
YEACQGTLTSCG	79.00
PVSSMAGASGFS	65.11
YPGLRTKGNLET	64.89
TNYFHKTLAHAP	57.56
KPEEKFCASDVF	70.67
SFWAALNVVRLD	50.56
DMPRPRCCKSD	69.89
WACFADCSSS	54.00
KVATCHRDMKFC	56.44
CAKGTCCAVSLW	61.11
CVTGASIGGIST	77.22
CFKRWAYISPRM	51.56
CSKNHAASRQSF	71.22
RDHRGSIAERGC	92.11
AICHNQQSSQRP	64.67
ALGEHSVCDSVS	45.22
NLYQFKNMAKCT	63.67
KITAYFHKTLAH	55.33
SYRYGGKATNYF	65.78
FAKKITYKRGCA	56.56
YAKTYTYDSCQG	53.44
WKAKQALPFDYS	56.44
CPDGQNLCFKRR	44.22
GCGAPSVKKGVK	66.89
ANARPCSSPLVC	55.22
GLRTKGNLEALS	58.11
IRCFITADVTSQ	52.22
PSVKKGVGIYCC	61.67
AKAREIVECCT	56.22
GCGAPSVKKGVG	104.00
CYTATWCDNFCG	58.00
CPDGQNLCFKRA	64.56
TAENCPAGQNLC	51.56
ADTFEHAIEELL	56.78
CSVNHHHAHNAS	49.56
EDSMASFLKTLI	45.56
WCDGFASRRGER	71.78
LLLLGLLTLWA	45.67
TPMLPVKRGCID	103.00
LLLLGLLTLWA	46.00
TPMLPVKRGCIA	84.44
LKAVCCNTDRCN	56.33
TPMLPVKRGCIN	108.67
AGVGIYCCKTD	49.78
WQYISPRMYDAT	49.11
NCFARAAYNDKN	63.67
RATRGCAVTCPV	47.00
AHNTPLPFIYKT	50.67
LLEEAKNYLDAA	50.78
ACKASIPAFYYN	63.78
PHGANICYTETW	59.44
CHNQASSQPPT	61.89
YESCQGTLTCKA	66.44
YMVATPMAPVKR	75.89
TNYFAKTLAHVP	57.44
SKTCPPGKALCY	60.78
IQHPLQPQAGAH	58.44
QMSKVVTCKAEE	55.33
YIKTYTYEACQG	54.33
SKDCPNGHVCYA	66.44
KLIPPFWKACPK	75.67
IPKQGARTKDAV	67.67
AEGFVRALAELA	50.78
KTATYDSCQGTL	55.56
RGCADACPKTAA	63.78
TSWGCFADCSSA	58.67
TPKNADIIKGCA	63.11
QNLCFIRRHYAN	56.00
SGMAPVSSMAGA	55.33
SGMAPVSSMAGN	59.33
TSWGCFADCSSS	55.44
TCAKADEYGCVK	66.78
RAAQQCLEFAYG	64.00
CSAKEKACAKQH	47.67
CARCGVSGCHLR	63.78
TLTCVKSNSIWA	58.00
TLTCVKSNSIWF	64.44
MIECCSTAKCNR	66.67
TADCPAGQNVCF	60.89
TCPAGKNACYKM	127.67
CYKLVPPFAKTC	65.56
LLYLFQGFSAN	59.67
AVAGSSGPAAL	73.67
PAQTACCKGDRC	61.22
SAYILFLFIIYS	51.00
APGENICYTKTW	47.89
LLSTAFSYRYG	61.78
DSLATIIMEYAG	60.78
VHNLAEHSVCDS	50.56
CNKLVPAASKTC	69.22
KEMIECCSTAKC	49.56
INLADNKIEIVE	61.44
TATCAKPTNVRE	70.44
AINCCGTDKCNK	63.78
CSVNAHHHHNAS	45.44
AALRIIRDLHPD	65.33
TCYKMAIRTHRQ	56.89
AALRIIRDLHPA	68.89
VTIVCLDAGYTL	54.22
APSRSWWDFAD	55.00
QYFYEAKCSTKG	94.56
GCPSKEMLAAIH	48.00
AFKRWHYVTPKN	54.89
TAWGCFADCSSS	53.11
LALNATSRRKRY	65.89
PREIVQCCSTDK	57.67
RRPLSRYIAGCA	58.89
AKKGVGIYCCK	61.78
PREIVQCCSTDA	52.11
DPARRGELSACD	58.89
QKEIVDLHNSAR	55.00
TEGKTARGEYSV	72.89
EYGCVKCCAIDK	74.00
TSCGANNKAAAS	66.67
AKRWQYISPRMY	63.78
WAELAVVRLDHN	60.33
YKIKIDLPLGAP	52.67
SIRGKAVDLGCA	59.89
ACVKSNSIWFPT	62.89
TALLTLLVVTIV	54.00
GEDLCATKKWCA	70.00
CPKSSLLVAYVC	57.67
KYWRDHRGTIIE	137.22
YNDKNYNIAFNA	63.89
KYWRDHRGTIIA	128.22
KCYPFTYSACRG	65.22
WCDGFCSSRGAR	58.11
RGCGCAPGDDYL	80.89
EIVDLHNSARRR	54.89
ATENCPAGQNLC	55.89
METALLTLLVVT	40.11
VRLDHNNVVAIV	53.56
DICYTKAWCDGF	79.67
VDIAGHQVTVLG	39.78
FYYNQKKAQCE	97.33
PQPAATIGCEEK	68.56
EKWNRVVDAMPH	60.33
TIHCCATDKCNE	46.00
ERGCGCPSVKNA	59.11
SCKKQASSFYFK	67.22
RNLKLILQGASS	61.56
ERGCGCPSVKNG	54.00
RCNKKWTKAGPK	66.11
AYGGKITNYFHK	55.00
ANCFARAPYIDK	56.78
NFCGMRGKRVDL	60.00
ARATANDKNYNI	47.11
ANCFARAPYIDA	50.22
PQAPQNPHLQQP	46.67
FASSRGKRVDLG	68.56
ANKIEIVEAEAP	42.00
IKCCSTDNANPF	67.11
GADICYTKTWCD	80.00
FANMIQCTVPNR	61.11
PPTIKTCAGETN	54.44
TRGCVATCPIAE	59.22
NLDNKVYKEAFF	64.00
CFTPRGDAPRPR	65.56
RRHYVVAKIYD	56.78
YSLCFCLLIILS	42.33
SRRAERVDLGCA	54.56
KVAVKRGCIDVC	50.67
RRHYVVAKIYD	44.33
TIWIVALLICIL	50.44
FEAHTSSLPTEG	42.22
ADTCPVRKPRE	58.22
LFYKTCAAGKDL	68.33
YSLCFCLLIILA	45.78
YKACPAGKDLCY	75.33
LVVTIVALDLAS	47.11
ATCSAKEKFCAK	73.67
RICASHKASLPR	65.33
KEEPQTVAEMPG	79.22
TTTSRAILTACG	64.56
IDACPKNSALVK	1570.11
DLCYKMYAVSDK	68.11
NTIFGATTENCP	52.67
STLDKHLRKKIN	56.33
IVYTSGCSAYCR	77.22
LVVTIVALDLAH	38.89
STLDKHLRKKIA	62.11
YNEAAKISGCWP	68.67
AGQNLAFIRRHY	52.67
MGNGAILFGIPG	53.78
HKTPQPAATITC	57.56
SYNLASLNKMGD	90.33
AWCADWCTSRGK	66.22
TPMIPVKRGAID	204.22
LPAAKGACKAHK	64.78
CQEDSAYKNIWT	65.56
PALYDVKRGCTA	71.33
AGCAATCPTVKP	59.78
HLASRASFWAEL	59.89
IPAIYQLLCSDE	53.22
KTPSDQSKACPP	68.44
NLASLNKMGDSQ	48.56
TMCYSHTTTSRA	71.78
GKSIGGISTEEC	62.78
GKSIGGISTEEA	50.56
TIFMLKLALNEM	55.89
SAYKKTWSDHRG	70.00
AVVTIVCLDLAS	47.00
PKLYDVKRACTA	56.44
AGAKICFKNWKK	55.44
PPTTKTCAGETN	41.56
AVVRIVAASTC	52.44
AKTIDECRRTCV	69.44
HSQLIVHLDLKA	47.89
TNYAHKTLAHVP	63.00
LKCAQLIPPFWK	64.33
KAKIKCCKSDNC	62.89
ETKCKNPAPEPS	50.33
ANLKPVTRMNGN	53.44
HAPAFYYNKDSH	103.67
HSQLIVHLDLKP	50.56
NIKCCSTANCN	50.56
NAEKICFKRFDQ	61.44
CANTPLPFIYKT	64.33
LKQYFAETKCST	68.11
TSGCSSYCRDAT	51.22
FKNMIHATVPNR	69.00
FCRIRGERADLG	69.56
IKCCSTDNCNPA	50.67
AATCPVAKARE	72.11
IMEYAGNATLHH	70.67
SYIALGQRATEK	87.00
KTYSYECSQGTA	50.00
PKKEIFAKSIHC	53.22
AGQKRCNKKWAK	60.67
WPYFKAYSYECS	69.78
AIPATIFMLKLW	49.11
KFVTNVPGVIAA	61.22
TTTACRVNSCYR	63.78
IWFPTSADCPDG	58.78
AKNLCYKMFMVS	56.89
NLCFKRWQYIAP	66.67
CEGNTCYKMFAR	61.00
DAKHCKIWFGND	47.56
IKACSTDYCNPF	80.89
CPKAKPGVGIHC	63.11
DPHDPAGTIIVR	63.33
QLVPAFWKTCPE	55.00
ATADEYGCVKCC	51.89
SDAVTRQSPADH	55.44
PKSSLVLKYVAC	53.78
PSAKPETCPHGE	54.11
DDGAVKCCNTDK	62.22
SGCHARTTCSAK	73.33
LKLILQGCSSAC	57.44
NNIRPPNAYKIK	95.67
EECAAGQKIAFK	77.22
PDITSADCPNGH	52.00
IDVCPKNSLVLK	48.33
NPNQSMNPPAPG	53.44
KCSTKGYAKAGC	80.67
IDVCPKNSLVLA	54.78
EAARELMDLYL	61.44
AHFANYGCYCGR	77.67
RVKSKAKCCKSD	56.89
IILSIPAIYQL	66.67
WVTAAAKKTAVD	218.11
GTGEKCCTADRC	75.00
RAALTNCGENSC	63.11
CPKAEYRDVINC	67.67
ILQGCASSCSET	54.00
GCINVAPKDSAL	65.67
TVCPAEKNCYKK	98.00
KTSALAKYVCCN	101.78
RVALGCAATCPK	94.78
HHVIYGTAYLTG	50.11
FITSENCPAAQN	58.00
KIEIVEAAAPEW	69.67
TSCGAANNAAAS	58.44
LKCYQHGKAVTC	229.33
NAYSLNKMGDSQ	59.67
AANRFRTIDECN	51.11
FCRIRAERVDLG	51.89
ICFKKWTKMGAK	63.11
LCFALLIILSIP	46.22
TRICYSHKLLAA	47.67
QARFSSPRVLLS	51.22
DGACSSRGKRVD	59.00
EKFFGVGSASRI	95.33
DNAKRMVCNTIN	54.11
RACYNHLGTKPP	55.11
EAFFETKCKNPN	47.33
EPQTVPEMAGET	55.00
YTEATRGCTATC	73.22
GCRGIDSSHWAS	68.67
SRYIRACADTCP	58.33
CSSSCSEAENNK	66.67
RYDLGAAATCPT	48.78
CSAAEKFCAKQH	71.67
TIHCANTDKCNE	63.44
CAATCAKVDNND	49.22
PKADEAGCVKCC	51.44
IMTQTREKEFV	74.11
STDNCNPFATRE	74.44
EDSCYANIWTFD	53.22
PGQNLCFKRAQY	57.33
MAEAGAAVKQCS	58.67
IMTQTREKEFVA	75.89
AGPCMFFIAAF	46.78
PKMVLGRGCGAP	78.22
CPKVAPGVGIHC	58.44
NVRATIRCCETD	53.00
KQGIHLHCAQSD	52.78
PDLKAQTCPPGE	44.44
RATAKSCEENSC	56.44
DLAHTRIAYSHK	42.00
KAYDEAEKISGC	55.33
RRGCAATAPEAK	62.22
CLICPEKACNKV	68.33
KCAPFTYSGCRG	75.89
HDACYNEAEKIS	65.00
LAYPGARTKGNL	70.44
PKNSLLVKYEAC	1025.00
NAISTLWWHGCV	57.00
RWASHQGVEIKG	80.11
ATSAAGMAETAA	66.67
GITTEACPDGQN	53.56
VSRGCTATAPKA	218.67
SIRGKRVDAGCA	60.11
CAPNLACAQTSP	61.67
LRIGPCARKIPS	97.44
TLECHNQQASQT	58.89
RAMKFCYHNTGM	67.22
VYLYASAGFFCA	69.22
TICYNHLAIRSE	64.22
AGEAEKISGCWP	52.11
NIWRNATFDNIR	72.11
CCSTDNCNPFAV	66.78
CCSTDNCNPFAT	65.00
YSDITAGCAATC	66.44
WYCKEPVRIGSA	68.33
WYCKEPVRIGSC	81.00
AHVPEIIERAGS	69.89
PRYAEITRGCAA	85.22
YRKSRRHPAKM	64.89
LSENAPLEPPPL	57.56
NMYMVSTSAVPV	48.56
EGNNLCFKGTAK	67.11
YIDANYNIDFNA	59.89
VKYMCANTDKCN	41.56
NSIWFIASENCP	53.11
ACPDGQNICYAK	86.11
RCYQAIPAFYYN	100.56
ACPSVKKGVKIN	62.22
NQQSSQRPTIAT	66.22
ELGCVATCPKVA	84.00
AKNSLLVKYECC	196.78
KSIGAISTEECA	59.33
DTSETCPDGQAI	43.89
YIRGCADTCPVG	64.22
YIRGCADTCPVA	48.67
TKPPTTEACGDD	59.56
HRASDITWGCAA	62.00
HVSNLGCPSLRA	76.00
HVSNLGCPSLRD	58.56
ACPEVYCNRFHT	66.00
MFIATSPDYISD	84.56
WPYIKTYTYASC	62.56
PAKRGCINVCPK	66.22
NSNDDLKCDHGF	66.44
ICAKRFDQRKLL	45.00
WHYVTAKNYDII	64.44
KFCYSDVFMPAR	57.89
QAKATKTCEENS	46.44
VTAVCLDLAHTR	66.22
NRFATIEKCRHA	48.44
SFWAELNVARLD	75.00
YSFNSQAFAELL	66.00
HDPRGTIAVRGC	60.67
PEMFCGKFAICR	61.11
NTINLDDNKIEA	51.44
ACWPYIKTYTYD	58.11
HYVIPRATEITR	57.44
CYTKTWCANFCG	66.78
NTINLDDNKIEI	49.33
YMVSASTIPVKR	71.67
ADTCPVRAPREI	76.67
CSKAHLASRQSF	53.22
IDVCAKSSLVLK	58.11
LAYPALRTKGNL	65.11
GEDIAYTKTWCD	73.22
YTKMWADNFCGM	64.78
KHSAPVTRQSPA	68.78
KTGVDIACCSTD	43.89
AVCELAKCEERH	69.00
LDAEFLRQQRAF	49.78
FLKTLIQAGIAK	59.00
CNKLVPLFYATC	65.33
SNLGCASLRDPR	74.00
VAIAHKTCPAGK	145.11
PPTIKTCPGATN	56.89
PKNSALVKYMAC	1324.11
NSYCTETATFIK	79.33
PMQPQAPINPNQ	48.22
GAWPYIKTYTYD	70.89
TTAATTKSCGEN	61.11
RYAEGKTHRGEY	66.67
AFPTSEDCPDGQ	45.56
CNKAPSDQSKIC	59.00
RALSEDSMNSFL	63.89
YDVSRGCTATCA	55.78
KTYAYECSQGTL	92.11
AGVGIKCCSTA	49.89
FKRFDQRALLGK	58.11
GCPRMKPGTKAE	76.33
YGGCGGNAARFK	103.89
YDVSRGCTATCP	56.33
REYISERGCGAP	64.56
MFFISAFYYSKA	54.33
LFLLEEYKAYLD	53.89
MLAAIHCCRSDK	50.89
MFFISAFYYSKG	61.33
DFNSEATRRKKK	63.89
EAAQKRFSLILA	53.78
FGGVNAEECAAG	48.22
GETNCYAKRWRD	57.22
VSTLAVPVKRGC	77.11
CPKVKAGVGIHC	639.33
TPLEPPPLYLME	56.33
TPLEPPPLYLMA	73.78
LKSQTCPPGEAL	59.67
FMVSNATVPVKR	92.00
VIQPSKENADAD	45.44
AGFVSSYYYNR	59.33
AAACPKPTNVR	76.56
SSRVMLSSQAPL	68.33
TNYFHKTLAHVA	50.78
DHRGTAIKRGCG	73.33
RKKKQAEIVDLH	49.56
PFWKTCPEGKAL	91.00
KMYMVASSTVP	66.44
QNLCFKGTAKFP	65.67
SFWAELNAVRLD	61.67
TQEDSCAKNIWR	59.56
GCPRMKPATKLE	71.78
NANRFKTIDECH	55.22
LIQAGIWKNTIA	66.67
NANRFKTIDECA	60.89
TTKSCVEASCYK	58.33
IDVCPKASALVK	196.33
LIQAGIWKNTIP	69.33
NANRFKTIDECR	76.44
QAGIWKNAIPKQ	96.89
ERGCGCPAVKNG	62.33
CYTKKWCADWCA	64.22
AQNLCFKRWQYI	46.11
SARDPRPTAPAA	106.11
PKNSALVKAMCC	383.00
VIQASKENKDAD	49.67
LVLKAECCNTDR	76.67
TTEKWNRVVDCA	58.89
TTEKWNRVVDCM	58.89
PLNGHNTLIPAY	68.22
WKTCAEGKNLCY	85.78
KAYIASFHYNLA	50.44
LKCHQLIPPAWK	66.22
LAQAGIWKNTIP	70.44
GCAATCPTVKTA	68.44
LKCNKLIPAFWK	59.22
NLCYKMYAVATP	65.33
YHATGMPFRNLK	62.11
LSNFNPSALATV	54.00
AGQKICNKKWAK	70.56
CAAACPTVRTG	63.78
SWWHFANAGCYC	67.78
TIIERGCGCPAV	60.22
CYTKKWCADWCT	60.78
SGCASYCRDGTG	55.44
AVLPFESHTSSL	48.56
KYDPCFGHKIDA	59.89
RGADKRYWNSQC	80.33
KDGGACAASVCD	60.33
CAITPDVTSQIC	54.78
CVTKNAIFGITT	56.44
NHQSTTPATAKS	126.11
GIHCCASDKCNY	64.56
VKKGIEINCATT	57.67
RRAYVVPKIYDI	55.33
PLAPDTPLESWP	61.00
FKKFDQRNLLGA	65.67
RRAYVVPKIYDS	68.78
TITCEEATCYKK	79.67
FKKFDQRNLLGK	66.11
GNAAEFAKIFQF	71.44
PVSGAAKACKLP	57.00
FYYSKAANKCYP	62.33
VKKGVGIYCCAT	62.11
AATCPEAKPAEI	49.33
SNACHSFTYSGC	83.56
SHKAPQPSATIG	58.33
VCAAKGEKFFGV	73.33
IYKTCPEGNNLC	59.89
IKCCATDNCNLF	69.67
IYKTCPEGNNLA	54.22
DLAYTLECHNQQ	52.78
LKPATRMNGNFA	65.11
TWCAGFCSQRGK	88.11
EKIAFKKLHQRR	50.44
NTGMPFANLKLI	57.89
YPATYSGCRGNA	66.56
RKALGKRYIRGC	42.33
ICFARFNERKLL	56.11
NSEATRRKKKQK	50.33
CAATAPKVDNND	59.78
EALALNRTSRRK	48.33
FFCAGALLNHEW	61.56
FCSARGERVDLG	55.78
TKPPTTECTAED	59.56
LRKKINLKAVTR	49.11
LKMKPVWASSCP	64.33
MHSEPPVYAALS	61.56
TAREYISERGCG	79.44
RFYEGNLLAKRY	57.78
HAYSDITWGCAA	65.00
NHVYTSGCSAYC	66.00
TVPSYAANNLG	45.33
GPKLYDVSRACT	59.56
KKWTKMGPKAYD	63.00
EAMDLYLKMKPV	79.33
ANTCHSFTYSGC	73.56
ATPSVKPETCPH	57.11
YPKEAIECCSTD	55.67
CRNFATCRNGEK	76.67
FTRGAAATCPKA	112.11
MGPKLYAVSRGC	61.44
ASRFRYLLCCRI	55.44
RSLQFPIATVCP	60.00
PETCPHGANICY	66.78
ARATYNDANYNI	74.67
LAYPGLRTKGNL	57.11
DGFASSRGKRVD	50.78
LAYPGLRTKGNA	76.78
TIRCCETDKANE	54.67
AIVCLLICILPL	46.11
LQAKTTKSCEGA	84.11
LQAKTTKSCEGN	77.33
IHPALHQMQPPA	74.44
SETCPDGANICY	71.33
CGMRGARVDLGC	55.44
KLILQGCASSCS	48.33
ANAKCAASVCDC	56.89
LGQRATEKWNRV	62.22
QNPHLQQAGPNP	55.78
QKFIYGGCGGAA	82.44
TGKSIGGISTEE	62.22
TGKSIGGISTEA	76.56
MGPKLYDAKRGC	66.00
ALLKVVCCS	55.89
VGIKCCSTDNCN	47.67
PCMFFISAFYAS	59.44
PSAYYKWKAKQC	80.78
TLIPHYQAIQHP	69.67
PPTTATCGDDSC	55.89
IAPPNFYKIKID	61.56
HQGVAIKGCVAS	49.00
DLDRCAQIHDNC	50.56
NGAKICFKKFDQ	67.33
RASIHCCRSDKC	73.89
NTQLPFIYKTCP	78.56
ADLYSSRVMLSS	61.44
CAAACPKSSLL	120.22
FCYHNTGAPFRN	72.00
NTQLPFIYKTCA	52.67
ADLYSSRVMLSA	66.67
YKNALDAANMSM	55.89
CYARSLPKIPLI	54.78
SSGVLPFEAHTS	63.00
RYIAGCADTCPV	61.33
ASFHYNRAAQQC	75.67
YAKEGCRGIDAR	67.89
KSFAGVNTEECA	66.11
PVRAPREIVQCC	54.00
KMYMAATPMLPV	145.33
NSIAFITSENCP	55.67
CGAANNCAASA	50.11
TKMGPKLYDVSA	390.33
CYSAVFMPFRNH	68.67
YQKIAAFYYNQK	52.67
AECHNQQSSQP	62.33
ARKIPSFYYKWK	54.67
APQNPHLQQPGP	950.89
LQFIYAGCGGNA	75.00
AKEYFFETKCKN	73.44
TVTVLEAVPVPK	93.56
KGAVASCPEFES	63.11
ATCPTAKPGVDI	59.44
PSYNANNLGAPP	56.11
IFAKSIHCCRSD	60.33
LPAIAAGRGCGC	63.89
AWAELTPVSGAA	60.78
TDDCDAFPTRKR	63.11
KEMIECASTDKC	55.78
YKNIWTFDNIAR	59.89
GCIDVCPKSSLL	97.56
ACQIHDNCYGEA	53.33
SHKASLPAATKT	88.11
MIAYKQQSLQFP	110.78
TPADDLDRCCQI	67.22
AQEDSCYKNIWR	51.67
AQEDSCYKNIWT	74.67
ALNVVRLDHNNV	52.56
AYTLTCVTGKSI	69.44
PRVLLSENTPLE	59.11
PRVLLSENTPLA	51.44
DLDRCCQAHDNC	55.67
FSACGGNANRFQ	90.44
VSTSTVPVKAGC	70.56
FPITTVCAGEKN	48.89
GVNIKCASRDNC	54.44
PAFYYKWKAKQC	65.56
PLPFIYKTCPEG	43.44
FKRFNRIAGKRY	52.89
GANDATRGLTSL	72.22
GCIDACPKSSLL	113.67
KFPLKFPVKRAC	57.33
TKMGPKLYAVSR	66.11
IVCLDLAYTLTC	54.44
STDNCDPFPVAN	57.44
KSTIPVKAGCID	63.78
ICAKKFDQRNLL	56.44
TFCAVNSCYRRT	56.22
ARETVDAVCELI	58.00
GPNDATAGLTSL	54.11
RATYNDKNYNAD	47.22
NSLVAKYECCNT	63.89
PQNAATITCEEK	79.67
TLIPHYQSIAHP	65.11
VDDLARCCQIHD	53.56
KKWTKMAPKLYD	59.56
RDMKFCYHNTGA	52.78
FHYNLAAAQCLQ	74.56
KRKIPAFYYKWK	64.89
LLVKYVCANTDR	68.67
KPGVNIKACSRD	88.89
STDNCAPFPTRE	67.89
ASRIRRLPPHLA	52.11
TMCYSATTTSRA	94.67
QKFIYGACGGNA	48.78
PTAPAALRAIRD	68.78
TLTCVKSNAIWF	51.44
LEEIAKNMEAGF	59.56
GCIDVCPKSSLV	55.67
TCPPAKNLCYKM	117.67
LKQYFYETACST	70.67
LRTTCSAKEAFC	60.56
SRSWWDAADYGC	85.11
EHPMQPQPAINP	53.67
TAPKADDDGCVK	78.56
ATRGATSLADTF	58.89
GAADTCPVRKPR	52.44
AELLSTKFS	61.11
AELLSTKFS	68.67
PTVKPGVDIACC	76.33
LIKCEERAEALR	51.89
MICHNQQSSQPA	55.11
TTEACQEDSCYK	65.56
DCDRAAANCFAR	63.44
PEKACNKVHTCR	112.33
YFHKTLAAVPEI	55.11
MICHNQQSSQPP	51.67
PEKACNKVHTCL	112.00
EAVDAVCELIKC	56.00
QHHANPQMPVQ	47.78
TSAAPPTASGMA	96.33
ERVDLGCAATAP	49.00
LLGKRYTRGCAV	55.44
TCPDGQNIAYEK	62.78
LVCQYSFNSQAF	95.89
YPLPPAIPDTPL	65.44
EGQNLCFKGTLK	59.78
VKPATCPHGENI	52.56
PVKRGAINVCPK	64.67
EGQNLCFKGTLA	66.89
NFYKIKADLPLG	69.33
NVTSAAPATNSG	62.44
RRKLCILHRNPG	60.44
RRKLCILHRNPA	53.44
CLDLASTMIAYS	54.33
SDANYFYALKYQ	51.44
TNFVAANQCRAL	78.33
CPPGDDNLEVKA	58.00
PPTTETCQADSC	60.78
CPPGDDNLEVKC	63.56
PPPAYLMEEPLA	51.11
GCRGIDKRYWNS	62.11
KLVPPFWATCPE	58.22
KKIAYKRGCADA	57.33
KACPEGKNLCFK	71.56
ALPEAQNGFSFH	65.56
RETARCCETD	51.67
LLQAKTTKACEE	78.78
PKIYDATRGCAA	49.44
DGFCAIRGERVD	64.56
VCPKDAALVKYM	210.56
AVITGACARDLQ	48.44
SEAPVYANLSNF	79.89
CAASVCDCARLA	64.00
NASALNTVPSYN	57.00
GATVTVAEKVPV	63.33
VCPKDAALVKYV	55.78
LLTALVVTIVCL	49.44
DGFCSIRGKRVA	106.89
EQITCCSTDACN	62.00
DGFCSIRGKRVD	80.11
ITPDVASQACPD	48.44
YISPRMYDFARG	67.89
CAKKRWRDHRGS	61.00
PCKRAIPSFYYK	50.78
CAKKRWRDHRGT	80.11
PKVKAGVGIKAC	112.67
AFRNLKLILQGC	66.56
DARQLASDANYF	66.89
CAKKRWRDHRGY	73.00
EMLAQTVCTTSA	62.11
AWCSQRAKIVEL	60.33
AVITGACERDAQ	65.22
ACRGNANRFKTI	80.22
QVPLEPALLFLL	56.67
LTTSQATKLGFR	51.67
SPRMYDFARGCA	69.44
TCAKVKTGVEIK	109.22
FTWSGCGGNSAR	92.33
IMTQTREAEFV	62.89
LKCAQHGKVVTC	83.33
GRGCGCPLALPF	97.11
KGAANRFSTIEK	80.11
AATRICYSHKLL	47.22
QSSQRPTIKTCA	66.78
NVTSAAAPTNSG	65.22
GATKRPVSAIWA	64.00
PKATNVRETIHC	48.00
GEKCCTTDRCNG	57.89
TFEHVAEELLDE	46.11
CLDLASTAICYS	70.89
KLIPAFWKTCPK	74.22
CARDMKFCYHNT	63.00
VTIVCLALGYTL	44.33
WHFANYACYCGR	67.33
QTVPAMPGETPP	49.67
PAGQNVCFKRAH	44.78
YWNSQCRTTASY	80.33
STKFSYRAGGKI	54.78
KSCAENSCYKSI	62.33
WCSIDWAQLCLL	45.22
GAGGNSNRFKTI	76.00
IRTSREYASERG	61.44
RTCNKTASDQSK	75.33
EITRACTATCPK	87.78
GEASVCDSVSAW	55.78
EYGCVKCCNIAK	81.89
ASFNSQRFAELL	47.56
CYTHKSLAAKTT	82.56
YLEVKCCTAPDK	65.67
PAGKNLCYQMAM	63.44
AANQCANLMAH	53.89
KIKACKSDNCNL	65.11
PINPNQSMAPPL	61.78
TAMWAYQTECCK	81.11
EATCYKKFVTNV	54.89
ELGCVATCPKAK	72.00
CDIVAGLMALHS	51.56
PKNSLVLKYVAC	57.44
PKSSALLKVAC	132.11
EDSAYKNIWTFD	48.33
RGEYSVADSESR	68.33
QDTKLGARPVVS	45.22
AAAGANFVAA	48.78
GAPTTGRKTEAG	77.44
KYCNKVHTARNG	85.67
IWAPTSEDCPPG	46.56
NCYAEAEKISGC	55.78
HRYTEITRGATA	61.00
ATYNAKNYNIDF	78.22
VKPYEQIACCS	61.56
GIHLHCCQSAKC	56.22
GQNLCFKRAQYI	54.33
PGTKAECCTSDK	77.22
DHRATIIKRGCG	52.00
WVTDKTSAVDIA	49.11
PCSSALVCPAKG	92.22
YPFTYSGCRGNA	55.22
GCPSKEALVAIH	48.33
AKPAEIVQCCS	51.78
GENACYTKTWCD	49.44
NLAFKRWQYISP	49.22
ANDIIYIIGG	58.56
SLRDPRANAPST	61.22
ALLTLWAELTP	52.11
ATCPKSSLAVKY	243.89
FVAANQARNL	59.33
AMCYSHTTTSRA	76.22
DGTGEKCCTTDR	60.78
CFARAAYNDKNY	92.44
KEEAKRWQSTLD	65.78
QIHDNCAGEAEK	63.22
ALTAEGNQASWR	91.00
DGTGEKCCTTDA	40.89
WTAKKCLPFLAS	52.78
QKFIYGGCGANA	46.11
LRKKINLAPVTR	51.11
PLALMEEPLALN	45.44
ARGCGCPSVKNG	60.00
PQLPQNPHLQQA	58.00
NLEAKCCTSPDK	70.22
IGAPFRNLKLIL	61.22
KRWQSTLAKHLR	56.33
PQLPQNPHLQQP	57.33
PINPNQSANPPL	53.00
EIVECCSTDGCN	53.44
GCGGNAARFRTI	52.56
AYCNPFPVWNPR	99.33
INLDDNKIEAVE	47.33
MAGNSGFSANMA	67.89
YKMIWTADGVIR	53.67
CFIAPDVTSQAC	68.11
KTPQNSAAITCE	51.56
PTSEDCADGQNL	53.78
MAGNSGFSANMH	50.00
SVCDAESRWVTD	62.78
ATWCDGFCRIRG	70.00
YDVARGCTATCP	59.89
NLCANMYMVSTS	59.00
RTLRDPHDPRGA	87.00
VNSCYRRALRDP	67.67
NPSALNTVPSAN	54.89
HLASRQSFWAAL	43.67
ILQGCSSSCAET	54.56
RTLRDPHDPRGT	73.33
HAASRQSFWAEL	52.89
VDIKCCSTDNCA	59.00
TWCDAWCSQRAK	60.44
PCMFFISAFAYS	55.56
IRRGCGCFTARG	56.33
NANRAKTIDECH	54.67
VDIKCCSTDNCN	56.89
DYGCYCGRGGSA	74.11
QRGKIAELGCAA	409.11
GCIAVCPKNSAL	89.56
CHQLIPPAWKTC	65.22
AYKLVPPFWKTC	58.56
IIGGHALENNIR	91.33
ECPELVCQYAFN	58.67
EFVVVGGYHADN	59.22
[truncated: 48,491 more rows]
