# Supplementary material for: High-throughput immuno-profiling of mamba (Dendroaspis) venom toxin epitopes using high-density peptide microarrays
Source: Sci Rep. 2016 Nov 8;6:36629. doi: 10.1038/srep36629 (PMC5100549; doi:10.1038/srep36629)
Supplement: Supplementary Dataset 6 [file srep36629-s7.csv]

Peptide	Signal
AWASEGNESANK	60.00
YTAITRGCAATC	50.56
LEEINANMEAGF	50.56
QIHDNCYGEAEA	48.44
KYCKLPARYGPC	46.44
QIHDNCYGEAEK	60.00
CPTVKPGVDAKC	51.00
GNLLGKRYPRAC	60.22
CVTANTIFGITT	45.00
PGRCYQKIPAFY	51.56
EASCYKKTWSDH	54.67
MLVAIHCCRSAK	51.67
CNATFSDQSKIC	54.78
FATSEDCPDGQN	45.11
FKGTLKFAKKIT	42.89
AAKYCKLALRIG	50.44
EECAAGQKIANK	42.56
IKALTMEGNQAA	45.33
IATQTREKEFVV	58.56
QAPADHCQLDHY	51.22
PGRCYQKIPAFA	55.78
CARVAANCFARA	56.78
DCPNGHVCYTAT	49.67
IRCFATPDVTSQ	52.44
GAAKRPVSMIWA	44.78
KRGAIDVCPKNS	56.44
SHTSSLPTEGTM	43.78
YMVSTSAVPVKR	63.44
SHTSSLPTEGTA	48.67
WPYAKTYTYDSC	50.44
KSCEENSAYKKY	98.33
ADHNNVVRIVA	39.89
PGDDNLEVKACT	50.67
GCPKKEIFRKSI	49.78
PHAQQPGPNPFV	49.22
GCGGNANRFKTI	71.89
HAHHHNASLKSC	57.67
GCPKKEIFRKSA	71.00
DRLAAICAAGAP	60.00
GCGGNANRFKTA	83.44
GCIAVCPKNSLV	48.33
FPCSVNHHHH	44.67
ALCYNMYMVSTS	48.67
FPCSVNHHHH	38.22
CAVPNRPWWHFA	43.33
EIVECCSTDKAN	54.78
QNLCAKGTLKFP	57.44
GHAVTVLGEIRM	47.44
EIAQKRFALILA	36.00
PRATKTCVEASC	54.56
VYCARFQICRDG	50.00
VGYPKAMIECCS	43.22
HLLALLGLLTL	43.11
VTIVCLDLGASL	42.89
TIFMLKAWLNEM	49.44
SIHCCRSDKCAE	48.89
NGEKICAKRYSE	65.44
GASGGETNCYKK	107.44
HRDMAFCYHNTG	54.78
EDSCAKNIWTFD	48.22
AAQHNRISTLW	46.67
RTGVDIQCASTD	43.33
TCPIPEAYDSIH	51.00
EERHAALRELMD	42.00
IRSEVTAICIIC	54.00
VPNRSWWHAANY	48.00
RDHRGAIIERGC	49.67
CAKMFMVSNKTV	65.89
NLYSLAKMGDSQ	57.22
LQALKEEPQTVP	80.44
QVPLEAPLLFLL	47.56
TSADCPPGQNLC	53.33
RFAEALSTKFS	58.89
CCSTDDCAKFQ	52.11
EKACYKFVTKLP	54.67
LQALKEEPQTVA	94.89
PCSAAVQGSSAP	46.67
KKQAEIVDLHNS	58.33
KLVPIAHKACPE	83.22
AKVKAGVEIKCC	100.78
SCYKKTASDHRG	77.44
TKECAELVCQYS	53.33
HPPKMVLGRGCA	50.11
GANLCFKRWQYI	46.00
FTYSACRGNANR	54.00
HPPKMVLGRGCG	83.22
FKNMIHCTVPAR	51.11
CSQRGKAEELGC	54.78
INHRATEITRGC	48.89
TTEDCPAGQNLC	43.78
TPKNYDIIKGCA	56.89
PAVKKGVKINCC	49.11
ANLSNFNPSALN	45.78
CPSLRDPAPTAP	139.67
AQYISERGCGCP	45.78
GVNIKACSRDNC	55.00
GGKITAYFHKTL	47.33
TSSLPTEGTANK	67.78
ANLSNFNPSALA	55.67
RYLLCCRIDNCN	43.89
YTYESCQGTLTC	47.78
YTYESCQGTLTA	45.89
RYLLCCRIDNCA	47.89
METSVAASAEDF	59.44
PSVKNGIEINAC	47.44
VNHHHHHAASL	53.56
YTYESCQGTLTS	39.56
FKNMIACTVPNR	46.89
CPTAAWPYQTEC	42.44
KSCEENACYKKY	82.67
SLADTFEHVIEE	43.22
TKTWCDNFCAMR	47.89
SLADTFEHVIEA	39.22
CFAACSSSYI	56.56
RNLLGARYRRGC	50.67
ANSCYRKSRVHP	48.11
YPKEMIEACSTD	44.67
SCYKMAIRTSPD	39.89
ITPDITAKDCPN	46.78
YDSAQGTLTSCG	52.44
YNEAEAISGCWP	56.22
CHSQMSSQPAT	40.00
ICFKRFNERKLL	44.78
ICFKRFNERKLA	50.78
RETIHCAETDKC	49.33
AYGCVKCCNTDK	66.33
EAAFHAAAAAA	42.78
KGNANRFSAIEK	58.78
EDCHPASHAIPF	55.67
TFAKALTMEGNQ	48.89
KFAYHNIGMPFR	58.67
PMYPLPALIPDT	43.11
APEGKNLCFKAT	60.56
EYRDAINCCGTD	50.22
TCCAASLWIKSV	53.22
EKICFKKAHQRR	40.78
AVCLDLGYSLKC	38.56
TNSGAAPVSSMA	46.11
FKKAHQRRPLSR	51.00
ASSYCRDGTGEK	67.67
QMQAPQLPQNPH	48.56
YDEAEKIAGCWP	47.33
PAQHHINPQMP	48.11
AGEAPMQPQPPI	56.33
TSRARRLPPHLA	50.56
STDNCNKFAFGK	60.22
NIWRNIAFDNIR	47.44
DIIYIIGAHSLE	41.33
PKSSALAKVVCC	45.00
PKPTAVRETIRC	48.00
LTCVASDSIWFP	46.22
YIAKYQVENDQS	49.11
LPAETGLAKAYI	139.78
LLLLGLLTLAA	49.89
KVVTAHRDMKFC	49.44
KKTTANRGCAAT	51.78
HRGSITARGCGC	52.56
FKRYAERKLLGK	58.33
LPAEAGLCKAYI	47.22
ARIKCCTSDKCN	55.11
TLWWAGCVETCT	46.56
ANLSNFAPSALN	46.44
ELNVVRLDANNV	48.89
KRKIPSFYYKWA	39.44
QTACCKGDRCAK	56.44
GCGCALTLPFLR	51.44
LAAQQCLQAIYG	50.44
KRKIPSFYYKWK	47.00
HWNSYCTETDAF	44.67
EAKFCYSDVFMP	41.33
RAAQQALEFIYG	57.11
VSRGCTATCPKA	79.11
KACAATCPKVDN	53.78
IPHYQSIQHPLA	66.11
ADGAVCYTKTWC	36.22
CAENSCYRKSRV	54.78
CAENSCYRKSRR	55.56
SGEDCAPASHKI	80.67
IPHYQSIQHPLQ	76.89
DLDRCCQIHANC	42.00
IGSCKKQASSFY	59.44
QKICFAKWTKMG	63.78
SAFYYSKGANAC	57.78
PAWHFANYGCYC	42.78
SQTCPPGEDACY	44.78
LTCAKSDSIWFP	45.00
SCQGTATSCGAA	114.67
CYQMYMASKSTI	150.44
FSTIEKCARACV	47.33
SCQGTATSCGAN	53.11
SVCASESRWVTD	49.22
IGGIATEECAAG	42.44
DITWGAAATCPK	85.11
CTADETWKFYR	52.44
VDAGCAATCPKV	67.67
EKICAKRFDQRK	57.56
GFCSQRAKRVEL	57.11
ENTPLEPPPAYL	47.11
AAPAKEVSIRGQ	59.33
IASKTCPAGKNL	73.00
GKVIELACVATC	37.56
PRYTEITRGAAA	79.00
PKIPLIIIGAGC	43.78
PEAAPREIVECC	54.89
LAELMDLYLKMK	52.78
NVRETIACCNTD	47.22
AEYISERGCGCP	47.67
CPTVRTGVDAQC	47.56
QRRFSSPRVLLS	60.56
DSLGTIIAEYAG	50.56
FKRFNERALLGK	51.11
TICYNHLTIRAE	38.78
EETFCYSDVAMP	38.22
CYKKQWSDHAGT	60.11
AVVTIVCLDLAH	50.44
HSQLIVHADLKP	52.11
QRRFSSPRVLLA	46.22
NSCYKRSLPAIP	47.33
KMYMVAAPKVPV	68.78
LQPQAGEAPMQP	53.22
ANCFARAAYIDK	54.11
APQHHINPQMP	40.44
CAITPDVTSQAC	55.22
SSATPTTTGCSG	59.44
EGNQASWRAIRI	53.22
ETGAAAKQCSPC	46.22
PLCGWGTAAPTS	41.11
TVKPAVNIKCCS	74.67
YNQKKKACERFD	52.44
TIIKAGCGCPRV	55.22
CGMRGKAVDLGC	50.00
EFYKIFAFEIGE	46.78
ISACWPYIKTYT	44.33
KSIFGIATEDCP	45.44
AENYDSIHCCKT	110.78
VKYVCCNTDKCA	54.22
KRGAIDVCPKSS	51.44
ACRGIDKRYWNS	49.89
QRTTEKANRVVD	55.44
GATTQNCPAGQN	45.89
KNAYKKQWSGHR	48.89
LRIGPCKAKIPS	106.56
LQHRTFCALPAE	47.67
KYDPCFGHKIDR	54.33
CPAGQNLCFIAR	52.00
SLVISYNLASLN	55.11
GYFPCSVNHHH	43.00
FKTIDEAHRTCV	58.33
SIGGASTEECAA	42.44
GYFPCSVNHHHA	45.67
RPAIKTCPGETN	43.78
KYANKVHTCRNG	51.11
EKEFVVVGGAH	43.44
ARVDLGCAATCP	44.44
AKSKTCPRGEDI	51.22
SSLLVKYVCCNA	37.78
AHTTTSRAILTN	53.00
NQQSSQRPTIK	59.67
PPPLYLMEEPAA	49.44
HSFTYSGCGKAA	61.33
YYIVPAYSDITW	46.67
RTKDGAPTTGRK	69.33
ADEYACVKCCNT	44.00
CTSRGKAIELGC	45.89
YQFKNMIKCTAP	62.89
SIWADARGTIIK	40.89
YKEYFFEAKCKN	63.22
ADEYACVKCCNI	58.44
ALAELHNQNAMP	47.67
APEEKFCYSDVF	58.11
MVLGRGCGCPPG	47.89
MVLGRGCGCPPA	48.00
TLWWHGCAETCT	43.33
VKKGVAIYCCKT	52.67
CATPRGDMPGPY	78.33
TKMGPKLYDVSR	73.00
VYASGCSSYCRD	59.11
MICYAQRSLQFP	52.78
DADRCCQVHDNC	37.33
AKVIELGCVATC	41.89
QQAIQPSKENKD	60.89
KADEYGCVKACK	55.89
AKGTLKFPKKT	50.11
KKQWRAHRGTII	47.22
LKKFPLKFPA	66.56
EKTAYKKSVRKL	66.44
ANLCFKGTLKFP	52.89
RACELPAETGLC	54.89
CGWGTYAPASWG	42.00
GARGNANRFKTI	59.56
NCPEVFCANFHT	47.44
AATCPKSAALL	63.89
NLAGSGGFGSVY	49.67
PASSPLVCPAKG	66.33
TCEEKTCYKKAV	147.44
IKSARVCTPVGT	86.89
AAPSAGSCFGF	44.44
QSSAPPTIKTC	56.00
GCGCPKKEAFRK	59.33
CFAGAPANDNNY	54.22
RVVDCMPHIAL	30.78
WGTYAPTAWGCF	38.22
FHYNLAAQQCAQ	35.67
VYANASNFNPSA	49.56
ADCSSSAIL	46.44
YSACGKNANRFR	48.11
DIKHCKIWAGND	58.22
VRYGPCKAKIPS	99.33
PVARSSCPTKEC	51.44
RTCAKTFSDQSK	51.78
SCKKQFSSFYAK	56.11
FKTIDECRRACV	60.00
VDDLISAIPATI	39.22
LFAFIIYSLCFC	43.44
GCRGNANRAKTI	59.33
PEGKNACYKMFM	62.44
GGSGTPVADLDR	55.67
KGLCAAHKPAFY	44.78
TATCPKPTAVRE	44.44
KTCYKKSARKLP	56.56
CNRFHTCRNGAK	67.33
GITTENCPAGAN	54.67
PPQAANKPLPAP	61.78
AEIKCCSTDD	40.11
NGAKICFKRFDQ	51.33
WTKMGPKLYAVS	342.56
APYACELIVAA	49.22
AHVPEIIARDG	47.89
RWRDHRGAITER	47.89
NMIHCTAPNRSW	44.56
VIIGGRSYAALG	50.11
YPGLATKGNLET	47.56
SCAKMIWTYDGV	41.56
ARIVAASTCTPA	40.00
CFKKWTAMGPKL	59.44
DSIWFPTSADCP	44.22
DRINHVSNAGCP	85.00
MKAGTKLECCTS	56.22
IMTQTRAKEFVV	40.56
DVARGCTATCPK	83.00
RFDQRKLLGARY	52.44
FLHSQAIVHLDL	42.00
SRGKVIALGCVA	44.78
IYKTCPEGQNAC	52.11
CLNCPAMFCGK	50.00
KCYPFTYSGARG	53.33
QSTTRAATKSCE	118.67
KGNAETLSGPND	49.11
CEEASCYKKYWR	48.11
EDSCYANIWRNI	47.89
VLLSENTPLEAP	43.33
VPPNNRNIAVEI	45.78
NIIARGCGCFTP	41.89
SCYRKSRRHPAK	59.22
PCSSPAVCPAKG	68.44
ALAKVVCCSTD	49.11
KSIAGITTEDCP	50.78
VCNTINLDDAKI	56.78
APYNDNNYNADL	50.56
NACSKNHLASRQ	54.33
NKTQKASDPVTR	61.67
PNPAPSGCRGID	56.00
RAGGKITNYFHK	50.44
LPGVIAARGCGC	45.78
KRGCINVCPKDA	44.56
FLASQLIVHLDL	46.33
VKSNSIWFATSE	46.00
PLLFLLEAYKNY	37.67
LKCYKLAPPFWK	48.00
KRGCINVCPKDS	52.78
YLFQGFSSNLMG	58.00
LPFDYSGCGGAA	49.33
YLFQGFSSNLMA	60.78
PHLQQPGANPFV	54.78
ERKRAQSTLDKH	56.11
METLLLTLLVVT	47.33
KMGDSQGATARP	53.00
DACPATSALVKY	53.11
RFQKCRNGEKAC	59.89
NHVATSGCSSYC	39.89
GHVAYTKTWCDN	46.33
METLLLTLLVVA	55.67
ETLSGPNDATRG	47.67
GHVAYTKTWCDA	49.33
TCPKVAAGVEIK	68.33
GHVAYTKTWCDG	51.00
ETLSGPNDATRA	47.44
PKGQLKQAFYET	65.00
GKRYDAGCAATC	42.11
THPTHFHAAHPA	98.33
YKNIWTFDNIIA	47.00
VAIGSCKKQFSS	57.67
FYYSKGANKAYP	88.78
SNSIWFPTSEDA	41.33
YKNIWTFDNIIR	37.00
SNSIWFPTSEDC	55.11
ACQGTLTCKDG	41.11
RGCGCPTAMWPY	84.78
LNRTSRRKRYAE	38.44
RWRDHAGSITER	52.33
LVLKYVCCNTAR	50.33
ALVKYMCCATNK	53.22
TNCGENSCYRKA	68.89
CYKTPAVKPETC	42.00
ACPIPENYDSIH	41.78
REYISERACGCP	43.22
RGCGCPTAMWPA	70.00
ACPKKEIFRKSI	43.33
GIALHCCQSDKC	47.78
VKPYAQITCCS	44.11
HFHAAHPALHQM	52.44
CDNFCGMRGKAV	61.67
PKNSLLVKYACC	119.78
PRAAKTCVENSC	50.33
YYLNHRYSDATW	44.11
ATAPKADEYGCV	39.44
KSCGENSCYKAT	65.78
QNLCFKKAYYIV	38.11
TCATVKTGIVQC	44.11
PATTKSCAENSC	46.67
IARGCGCPKVKR	58.44
IARGCGCPKVKP	58.00
IARGCGCPKVKQ	66.89
FTCFTTPADTSE	54.44
GATVAVLEKVPV	49.89
QANTPATTKSCV	63.78
PLIPDTPLESWP	58.78
NLKLILAGCSSS	40.22
YCRDGTGEKCAT	44.22
QNAPPNNRNITV	51.00
PLIPDTPLESWA	38.11
CLACPEVFCRNF	44.22
KVHTCLNAEKIC	55.00
PLCAWGTYAPTS	45.89
ITCEEKACYKK	86.11
GFVRALAELHNQ	54.78
ALLVVTIVCLDL	44.33
SQICADGHVCAT	53.33
GFVRALAELHNA	47.33
HPLQPQAGEAPM	49.89
RYARGCAVTCPV	41.33
RRHSDAARRGE	49.67
ATIGCAEKTCYK	55.67
QNLAFKRWQYIS	44.56
FFETKCKNPNAE	48.56
CFGHKIDAINHV	62.78
RGIDKRYWASQC	60.11
KARWRDHRGYRT	40.78
LYDASRGCTATC	56.00
GAPKKEIFRKSI	51.89
MLSAQVPLEPPL	49.22
TANCNPFPTRKR	56.56
VYKATYHGATVA	62.00
DGFCRIAGERVD	49.56
KLVPIAHKACPA	68.78
ITYKRGAADACP	47.11
TGYLTGNSNDAL	47.56
TMANKKRAGWRF	48.00
YSLCFCALIILS	37.22
KKQWSGHAGTII	42.89
CYNALTIRSEVT	44.44
LAIGPCKRKIPS	74.22
DPAFGHKIDRIN	132.33
KKRAGARFIRID	48.89
VATPKVPVKRGA	106.89
VATPKVPVKRGC	66.33
KAQICRNGEKIC	51.44
LVKYVACNTNKC	45.67
CHRDMAFCYHNT	47.00
ANYFYILAYQVE	53.33
GFSSALMGSLVI	43.89
WKNTIPAQGART	77.67
ITERGCGCPSVK	54.56
EASVCDSTSEWV	43.11
FKRFDQRKALGK	59.78
ITERGCGCPSVA	56.44
QLPFAYKTCPEG	46.22
NSLVLKYVCCNA	44.44
LFIIYSLAFCLL	38.56
SCYKNIWTFANI	45.11
GAPGDNRQLASD	48.33
LPQTVCTASALL	42.33
AAACPTADE	51.67
TCPEAKPREAVQ	60.22
RAHSDPARRGEL	50.33
NSLVLKYVCCNT	44.89
TGNANDDLKCDH	42.22
VPAFWKTCPEGK	75.89
VVTCKPAETFCY	42.44
AICFAGAPANDN	39.22
VIAATIFMLKLW	42.56
EAGEVYKNTSAT	54.11
IVQCCSADKCNH	48.67
AAEFAKIFQFEI	46.00
RDMKACYHNTGM	46.78
THPTHFHAIHAA	62.33
CYKKQASDHRGT	81.56
VANGIEINCCT	48.33
RQAASDANYFYI	43.44
DFAELPAETGLC	51.00
VIPRYTEITRGC	44.33
YLMEEPLALNRT	47.56
EECAAGQKRCNK	53.78
GVNIKCASTDNC	47.78
CPKVKPAVNIKC	46.78
EECAAGQKRCNA	61.56
APAEPGPCKASI	62.67
AKGTLKFPKKIT	53.67
AELTPASGAAKY	82.33
KQASPCSAAVQG	48.78
YLMEEPLALNRA	54.33
LKKLPLKAPIKR	53.67
PKNAALVKYMCC	58.00
YNQKKKQCAGFT	47.44
TWGAAATCPKPT	54.22
KFSYRYGGKITA	77.44
KFSYRYGGKITN	49.56
KALCKAHKPAFY	47.89
RRHYVVPAIYD	55.56
VCNTINLDANKI	52.56
ETCTEDETAKFY	47.78
CFITPDITSKAC	54.33
RRHYVVPAIYD	44.33
TPAPSATITCEE	42.33
PKPTNVRATIRC	52.11
TMNKTQAHSDPV	42.33
CTTDRCNGAAGG	51.44
YQKIPAFYANQK	102.33
PLNGHATLIPHY	39.56
RMYDFTAGCAAT	51.33
TEDCPAGQAVCF	51.00
GCTATCPAADDD	51.44
AEPGPCKASAPA	62.11
FHYNRAAQQCAE	49.22
GCAATCPAVKPG	78.89
CGCPKVKQGIHA	83.89
AATSWGCFADCS	45.89
CGCPKVKQGIHL	51.78
PAGKNLCYQMYM	54.22
YKNYLDAAAMSM	52.78
PAGKNLCYQMYA	52.22
YPGARTKGNLET	50.78
NQLGTKPPATET	53.33
RGEYAVCDSESR	59.22
CGCPRVKAKIKC	66.44
TCPKVKPYEQAT	59.33
YQVENDQSLEAM	47.78
FKKLHQRRPLSR	50.78
PKADDDGCVACC	36.89
ASAPEFESRFRY	54.00
QQVIQPSAENKD	50.44
TVTVAENVNLDN	41.22
CRNGENQCFKRA	65.22
KTWCDAFASIRG	52.44
CRNGENQCFKRF	50.22
AKCCSTDNCNKF	60.33
DIIYIAGGHSLE	49.67
VPNRSWWHFAAY	42.78
PLKAPVKRGCAD	61.78
GEVYKNTAATKE	77.78
YCTETDTFAKAL	50.22
QLPFIYKTCAEG	54.33
HQITGGAFSSGV	67.00
TDKSFGGVATEE	100.89
TAPSYNANNLGF	38.56
AAAFYKIFQFEI	48.56
LKLWANEMLPQT	53.33
ATDNCDPFPVKN	49.78
GVPTTGRATEAG	53.11
YQVENDQSAEQM	48.22
WKAKQCLPADYS	42.22
TCPEAKPAEIVQ	52.33
DLISVIPATIFA	50.11
DLISVIPATIFM	49.67
ETWKFYRKCCAT	62.67
PATTKTCPGETN	56.89
RGCGAPKVKRGV	47.78
PCMFFASAFYYS	53.78
TCPEAKPAEIVE	41.11
AGRKTEAGPELT	42.33
YTYDSCAGTLTS	49.22
IKCCSTDNCDAF	43.78
RDGTGEKCCTTA	58.56
GAAVKQCSPASA	57.67
RDGTGEKCCTTD	44.78
TTATCGDDSCYK	46.67
LQFIYGGCGGNA	61.33
NIAYEKRWNSHQ	51.78
GARTERGCGCPS	59.22
IFQFEIGEVYKA	63.00
ADMGNGSILFGI	43.22
PTTGRKTEAGPE	58.11
PTTGRKTEAGPA	72.00
YDEAEAISGCWP	52.78
ERGCGCPSAKKG	42.22
LALKYECCNTDR	50.00
CGKGTCCAVALW	44.67
ACLPFDYSGCGG	55.33
AVPKIYDSTRGC	40.89
QEGFAEGAVRAL	48.11
PYEQITCCATDN	45.89
WKFYRKCCTANL	49.89
PAFYANKDSHRC	62.56
APHDPRGTIIVR	41.89
SGEDCHPASHKA	56.33
TKNTIAGITTEN	46.33
ARGCIDVCPKSS	56.11
SGEDCHPASHKI	65.44
FCSSRGKRADLG	59.00
AKEKFCAKQANR	58.00
ACSSPLVCPAKG	78.11
YKMFIRTHRAYI	43.00
HGCVETCTEDEA	40.00
TCPVAKPREIVQ	51.00
EYSVCDSESRWA	53.22
LAYSYFSSGYFP	47.00
CADLGYTLECHN	39.89
YNQKKKQCERFA	55.11
YNQKKKQCERFD	49.11
IVCLDLASTAIC	54.11
GAPSKEMLVAIH	41.44
AAEGNESGNKLF	45.11
AAHKTCPEGKN	70.67
CAASVCACDRLA	43.89
LQHRTFCKAPAE	51.56
ANLCFKRRHYV	53.78
AELLSAKFS	53.78
AFITPDVTSQAC	48.11
CCQIADKCYDEA	49.22
AGPCMFFASAF	41.22
VCDCDRLAAIAF	37.67
CRRFQACRDGEK	49.78
PAGANLCYQMYM	57.00
ENSCYKKTWADH	53.67
ACKPEETFCYSD	50.22
PEMFCGAFQICR	45.78
FVASYYYNRYSN	62.89
IKCHNTLLPAIY	54.00
FLRQQRRFSAPR	51.44
GASGFSANMHSE	47.22
ENSCAKKTWSDH	50.11
DQSKICPPGANI	45.33
HRDAKFCYHNTG	50.44
VTKTTATAIKGN	74.56
EWSPDAKHCKIW	54.78
KKRWRDARGYRT	57.89
QSNTPATTKACV	55.89
SRYIAGCADTCP	48.78
MGSLVISYNLAS	41.89
IVELGCAAACPK	66.44
SSCPTKEAPELV	50.22
GVAIKCCSTDNC	51.78
AKTCPAGKNLCY	50.78
VCPKSSLVLKYA	48.11
AMEGNQASWRFI	46.67
ITPDATSKDCPN	43.00
SSPLVCPAKGEK	51.33
RNPGRCYQKIAA	56.22
YTEITRGATATC	61.89
CGENSAYRKSRR	51.44
VCPKSSLVLKYV	62.11
SSPLVCPAKGEA	52.89
PKAVLGRGCGCP	51.22
RPGFCELAAAKG	65.22
PAFYYAQKKKQC	50.89
FTYSGCGKAANR	53.67
NAIKCTVPSRSW	43.11
VKYMACNTNKCN	52.78
KKQFSSFYAKWT	53.11
KMYMVATLTVPV	39.89
PPNFYKIKIALP	49.33
WPYIKTYAYDSC	46.00
GCAATCPKAEAR	60.00
RSLQFAITTVCP	46.00
CRNGEKACFKKL	51.00
DHCQLDHYSTQA	41.78
GVEIKGCVASAP	47.44
CRNGEKACFKKF	55.00
TWCDNFCGMRAK	64.56
PASQDSLGTIIM	36.00
AVPSYNANNLGF	56.78
LCFKTTLKKLPL	54.89
AEFLAQQRRFS	51.33
SQDALGTIIMEY	43.89
AWCSQRGKIVEL	50.56
GCSSSCSETEAN	39.22
LCFKTTLKKLPA	58.56
AICAAGAPYNDN	46.11
TTPATTKACGEN	57.11
HSDNQKRMVCNA	52.00
PASHKIPFSGQR	63.11
GCGCPSVKNAIE	44.89
LIAAGIWKNTIP	129.33
LPARIGPCKRKI	70.78
YIASFHYNLAAQ	52.11
APGLRTKGNLET	47.11
QLIPIAAKTCPE	47.33
PASHKIPFSGQA	140.67
HSDNQKRMVCNT	143.89
KHLRKAINLKPV	47.67
GWAHHNSGPMTH	49.00
HDNCYNAAEKIS	57.89
RNLLGKRYAIGC	56.56
CDSESRWVTDAT	53.56
SKVVTCKPEEAF	53.56
ILKDCGENACYR	46.78
FKNAIQCTVPNR	55.89
IPLIYQLLCSAE	57.22
WFPTAEDCPDGQ	48.00
IAGGHFSSGVL	44.00
TTTFCRVNSCYA	37.22
NLGFAPQHHINP	48.33
QPQPPINPAQSM	52.56
KTWCDGFARIRG	50.89
FKKWYYIAPRYS	60.11
TTTFCRVNSCYR	45.67
KPGVNIKCCSRD	56.11
SSHWNSYCTATD	44.33
ARYGPCKKKIP	57.78
ASVCDCARLAAI	48.78
MICYSHKTPANS	94.44
QHPRLAALKEE	55.89
CTTDRCNGARAG	76.67
ATLKFPKKITYK	65.78
NPALPGIANQPM	49.44
NAEAGFHAAAAA	36.67
SGASSYCRDGTG	44.22
ARGCGCPRMKPG	78.89
RGAIIERGCGCP	51.33
TNYFHKTAAHVP	50.78
VPNRSAWHFANY	46.78
GCAATCPKAKTG	63.89
NFNPSALNAVPS	72.56
LECHNQQSSQAP	56.33
RFYEANLLGKRY	52.67
VTSQACADGHVC	41.67
GFLSTAQAAIYS	40.00
GGNANRFKAIDE	92.56
PLCGWGTYAPAS	92.33
KNCYKKAWSGHR	58.78
CSPCSAAAQGS	52.56
MPNVTSAAPPTN	46.00
DRACQIHDKCYD	54.22
LPYSYFSSGAFP	57.00
MPNVTSAAPPTA	52.56
KNLAFKTTLKKL	52.78
DSIHCAKTEKCN	59.44
MKAAPMAEVSIR	44.00
PRYTEIARGCAA	51.11
GQKIAFKKWTKM	68.78
CVKADSIWFPTS	46.89
DACELPAETGLC	50.78
GHKIDRINAVSN	428.33
TCVKSASIWFPT	53.44
AGAPYNDANYNI	39.11
ICNKKWAKMGPK	50.67
STSAWVTAAEKK	65.11
LAAIAFAGAPYN	61.22
KNPNPEPSGARG	65.11
ACGGNSNRFKTI	51.11
LALWLNEMLPQT	54.78
CADAAPKTSALV	60.22
LTCLNCPEMFCG	45.78
ALMGSLVISYNL	34.00
LTCLNCPEMFCA	45.44
ASRQSFWAELNA	43.00
LACNKLIPPFWK	55.22
CYNAQSTTPATT	61.56
YSKGANKCYPAT	61.89
VIQPSKEAKDAD	50.33
ASRQSFWAELNV	49.78
GCAATCPVAKPA	75.00
CFITPDVTSQIA	44.56
EELLDEQQVIA	44.56
CFITPDVTSQIC	42.56
NIKCCARDNCNP	47.44
PCARKIPSFYYK	56.11
TCPVAKPRAIVE	45.67
YKKFVTNVAGVI	38.67
CVADKSFGGVNT	198.56
GCAATCPVAKPR	61.33
TWGCAAACPKPT	53.78
MPFRNHVYTSGA	53.00
KKTAVAMSGATV	58.22
IWFGNDMGAGSI	51.44
TTKSCEENSCYA	45.11
RYANTCHSFTYS	45.00
TTKSCEENSCYK	49.33
KCYPATYSGCRG	49.00
LDKALRKKINLK	44.67
PYEQITCCSADN	40.89
SQACPDGHVCAT	57.22
CAATAPKAEYRD	56.56
ATTSRAILTNCG	42.56
TRGATATCPKPT	58.22
STDNANKFKFGK	92.11
DMKFAYHNTGMP	56.11
AYGCVKCCNTDR	56.33
ARFKTIDECHRT	41.11
HALQPQAGEHPM	61.56
ANHHHHHNASL	60.33
ISTEECAAAQKI	64.67
KGANACYPFTYS	42.33
TDIKGATVTVME	51.11
VDDLDRCCQVHD	49.33
NYACYCGRGGKG	71.22
VDDLDRCCQVHA	40.33
RICYAHLGTKPP	46.22
CTTDRANGARGG	71.11
AKKYWRDHRGTI	66.00
RFYDDYHAITGG	63.33
EVKCCASPDKCN	44.67
WCDGFCASRGKR	48.78
DKNYNIDFNAAC	44.44
KSPPQALNKALP	55.78
ACEERHEALREL	41.11
NPFVPANGHNTL	46.44
VIQPSKENKAAD	73.89
NHQATTRATTKS	65.56
LEANQLIPIAHK	58.33
WFPTSEDCPDAQ	44.11
CNKLVAIASKTC	47.56
GLATLWAELTPV	53.67
DCDAVAANCFAR	39.00
KYCAKVHTCRNG	58.56
RGDMPRPRCAKS	55.89
NACYTETWCDAW	39.67
GCPSAEMLVAIH	39.78
NVPGVALARGCG	62.78
SESRWATDKTSA	60.44
WKFYRACCTTNL	49.33
YAFKNMIKCTVP	56.22
AYRKCCTTNLCN	44.67
GCIDACPKNSLL	57.44
AQVCSQSATEDA	37.00
VKYMCCNTNKCN	50.33
FAATLKKFPLK	62.67
EIVECATTDRCN	54.78
VKYMCCNTNKCA	47.56
DWEQACLLNLLG	42.89
DVKRGCTAACPK	59.00
CMPHIFLVDPAF	46.78
CYKKRWRDARGT	53.67
NSCYARSLPKIP	70.00
GGNANRFRAIDE	48.00
QRRFSSPAVLLS	45.00
FANHIVYTSGCS	41.00
EITRGCAATCPK	93.33
TPLEPAPLYLME	38.56
EITRGCAATCPI	55.78
QHHINPQMPVA	40.22
LKAVTRMNGNFA	61.67
EIFRSIHCCRSA	47.44
TNSGMAPVSSMA	46.89
LNEMAPQTVCTT	44.78
EIFRSIHCCRSD	53.22
RATIHCCETDKC	48.89
VACRRFQKCRNG	49.00
DCANGHVCYTKT	62.33
ACPDGHVAYTKM	72.89
KDADLYASRVML	46.00
VSMIAAVLTIWI	39.22
VIYGTAYLTGNS	49.44
TMEGNQASARFI	42.89
YFKTYSYEASQG	60.11
HKTAQPSATITC	50.33
GITAENCPAGQN	48.11
VEAEAPEWSADI	40.89
NRFRTIAECNRT	59.56
DGFCSIRAKRVD	57.89
AKEKFCAKQHAR	63.11
QKKKQCEGATWS	46.00
PKVAAGVGIKCC	51.33
YLTGNSNDDLAC	49.89
PANRNITVEIAQ	44.78
HSANQKRMVCNT	63.22
VTSAACPDGQNI	47.44
LAWCSIDWEQLC	46.67
IDSSHWNSYCTE	46.33
LAWCSIDWEQLA	48.67
IDSSHWNSYCTA	58.00
LPGGISISAAI	56.11
CAVNSCYRRTLR	42.33
CNKTFSDASKIC	69.33
RRPLSRYIRGAA	38.00
CSSACRDGTGEK	61.67
CTVPSRSAWDFA	45.33
APLIYQLLCSDE	50.00
GCGGNANRFATI	51.44
SCYKAIWADHRG	78.89
APCAPNLACVQT	51.56
CPKTSAAVKYVC	59.67
DQRSLAEDSMNS	49.00
LAYKTCPAGKDA	64.56
QFEIGEVYKNAS	66.22
QTVPEMPGETAP	44.89
DIKHCKIAFGND	42.00
AKQWRDHRGTII	77.89
GYTLTCVATKSI	56.56
QPPINANQSMNP	53.78
TCADGGKCAASV	47.56
KYCKLPVAYGPC	59.78
FIRRHYINARYT	46.00
VDDLISVIAATI	46.22
RAILTNCAENSC	53.78
MICYSHKTAQPS	95.78
REAIHCCNTDKC	47.78
NRFRTIDEANRT	50.44
AGQKICFKNWKK	59.56
ETKCKNPNPEPA	48.67
KKSARKLPAIVA	46.00
AGQKICFKNWKA	78.11
IKGNTVTVMANV	49.33
NRPWAHFANYGC	49.56
CSSAYILFLFII	52.11
PSGCAGIDSSHW	46.22
ADNCNPFPTRNR	66.33
DVSRGCAATCAT	55.33
ETKCKNPNPEPS	49.89
KKSVRKLPAAVA	57.22
CAAKEKFCAKQH	48.44
YMVATPKAPVKR	63.78
RFYEGNLAGKRY	50.33
WTYAGVIRRGCG	48.00
RGNANRFKAIEE	76.89
AAAGTNFVAA	34.56
CYKMAMVATPMI	49.11
VKYECANTDRCN	52.67
CYKMAMVATPML	45.78
CPKAKQGIHLHC	43.78
MLPVKAGCIDVC	54.00
MAANSGFSANMH	43.78
TIGEARKKCLGK	49.44
EEKTCYKKSAR	54.11
VATPMLAVKRGC	61.11
IVCLDAAHTRIC	43.67
VAVKAVNRCSKN	62.56
ARRGEASVCDST	50.78
GVSGAHLRTTCS	47.67
RGDMPGPYCCE	49.11
FITSEACPAGQN	43.33
CYKMYMVSASTV	61.44
ASTMICYSHATP	45.11
ICAKRFNRILGK	61.89
RGDMPGPYCCEA	53.44
PKASLVLKYVCC	47.78
SPRMADFTRGCA	46.11
DNFCGMRGKRVD	50.33
DSALVKYVCCNA	48.67
DNFCGMRGKRVA	51.22
PGTALECCTSDK	47.89
RCNKKWAKMGPK	49.89
VCACDRLAAICF	52.89
DSALVKYVCCNT	45.44
AGEKICFKKLHQ	51.44
KTWCDGFCSSRG	54.89
APKEMIECCSTD	43.11
KTWCDGFCSSRA	47.78
IDVCPKDSALAK	74.00
QKIANKKWTKMG	59.89
PKSSLLVAYVCC	49.11
YMASTLTVPVKR	56.56
AIVQCCSTDKCN	60.11
SILFGAPGDNRQ	66.89
NAFARATYNDKN	58.67
SKIAPPGENICY	39.56
YGAVKCCKTDRC	57.44
PFIYKTAPEGNN	50.11
KKRWRDHRGTIA	72.67
YIKTYTYDACQG	48.22
YILKYQVENDQS	45.33
KKRWRDHRGTII	49.33
EFVVVGGYHSDN	45.78
IRTAPDYISDRG	55.56
PSDTSETCPAGQ	48.00
YDGVIRRGCACF	50.22
METAVAASSEDF	44.22
VDAMPHIFLVDP	48.44
YILKYQVENDQA	43.67
PAFYANQKKKQC	66.89
EACHPASHKIPF	99.67
RYSERKLLGARY	88.11
FDNIIRRGCGCF	38.56
CLNCPEMFCAKF	50.67
DRCAQIHDNCYG	55.56
FDNIIRRGCGCA	52.11
SLPTAGTMNKTQ	65.11
AEFLRQQARFS	49.22
RDPRPNAPSASA	60.22
LRIKACTSDKCN	56.00
INHVSNAGCPSL	43.44
AKFCYHNTGMPF	64.67
ENKDADLYSSAV	46.44
GLRTAGNLETLS	40.11
NSFLKTLIAAGI	49.33
TLTCVASNSIWF	54.22
YQVEADQSLEQM	42.00
ADGHVCATKTWC	54.33
LGAAATCPTVKP	51.56
CAATCPKASLLV	52.67
MECHNQQSSQPP	45.56
EFACCTSYALPE	57.33
TRANGNFARKLM	43.78
KTSALVKYVCCA	54.56
MECHNQQSSQPA	46.44
EGNNLCFKATLK	60.56
VKPGVDIKCAST	54.89
ARPASSPLVCPA	50.11
GCCASYALPEFQ	48.89
NHIVYTSACSSY	43.44
KKQWSDHAGTII	38.67
KYCKLPVRAGPC	58.00
MICYKQQSAQFP	60.33
CGCPKVKRAVHL	45.33
PKMVLGRACGCP	52.11
AIWIVCLLICIL	46.67
VHNAGEHSVCDS	48.11
RYRRGAAATCPE	46.78
IPPFWKTCPKGA	81.67
AMVATPKVPVKR	65.22
GCIDVCPKSSAV	51.78
IPPFWKTCPKGK	52.22
AAAGTNFAAA	49.11
TPVDDLDACCQI	44.22
AGQNLAFKRWHY	51.44
QGTLACKDGGKC	49.44
GCIDVCPKSSAL	100.00
APKQGARTKDGV	59.67
TPVDDLDACCQV	41.67
TCYAMFIRTSRE	40.56
KTGVDIQCCATD	40.11
YDEAEKISGAWP	53.89
TLTCVTGKSIAG	74.00
NCPEVACNRFHT	46.00
NGEKICFARFNE	51.67
QHGKVVTCHRAM	54.33
INLKPATRMNGN	58.33
TMCYSHTTASRA	48.11
SSHWNSACTETD	37.56
FDWAGCGGNSNR	58.00
QWSDHRGAIIER	69.56
YDKAPAFYYNQK	85.78
EDSCAKNIWRNI	52.56
VATCPKVAPYEQ	55.11
IKCTVPSASWWD	47.67
IILSAPLIYQLL	50.22
PSKEMLVAIHCA	40.22
PSKEMLVAIHCC	41.33
ALMAHPASLAGP	75.56
GARYEIGCAATC	43.67
KMFMVSTATVPV	50.78
DSAHCCKTDKCN	64.44
RTTASYVRALTM	45.22
SVRVCTPVGTAG	53.67
AKNSALVKYMCC	313.89
GGISISSAAM	49.56
QPLAKLCILHRN	45.22
SAPVTRQSPADH	53.11
PLKIPAKRGCAA	63.22
LTSLADTFAHVI	40.78
KTCVANTCYKMF	63.11
FKKWYYLNHAYS	41.67
MICYSHKTPQPS	87.11
QASDHRGTIIER	60.11
FIYGGCGGNAAR	62.56
NIIRAGCGCFTP	49.44
CDSASRWVTDKT	72.00
RANRILGKRYDL	49.00
SFAAELNVVRLD	51.67
CPKVDNNAPIRC	1031.11
MICYSHKTPQPA	107.56
GCGCPRMKPATK	76.56
TKAPVSMIWAVL	44.00
LQAQAGEHPMQP	60.78
LKAYQHGKVVTC	108.44
LYDVKRGCAATC	49.00
NHQSTTPAATKS	55.89
DADRCCQIHDNC	45.00
DRCCQIHDNAYG	48.11
GCKGNANRFSTI	58.22
GCKGNANRFSTA	78.22
DEYGCVKCCKTA	54.56
DEYGCVKCCKTD	58.44
SCYRKSRRHAPK	50.33
AKPREIVACC	49.00
PGVILAAGCGCP	54.78
TIRCCETAKCNE	51.67
PSVKKGVAIYCC	53.78
CSKNHLASRASF	47.33
LTCVTSKAIFGI	45.67
WTAAKCLPFLFS	43.22
WPYIKTYAYESC	45.44
TRRKKKQAEIVD	47.89
EDETWKFYRACC	46.44
NIARNITFDNIR	57.00
LKCNQLIPAFWK	50.33
DMPGAYCCESDK	55.22
CCATDNCNLFKF	52.33
LAIIYSLCFCLL	47.44
FYYSKGANACYP	60.89
GGISIASAIMTQ	61.67
LTCLNAPEMFCG	52.11
MICYKQQSLQAP	63.89
AAYIRSFHYNLA	44.78
HTCPCAPNLACA	46.56
AKACLPFDYSGC	52.89
AIRGERVDLGCA	44.33
ITPDVTSQICAD	50.89
QACSTDDCDPFP	44.89
HTCPCAPNLACV	46.78
ALNGHNTLIPHY	49.89
YKKYWRDHRGTI	110.11
QNLCFKKWYALN	42.44
PIPENYDSIHCA	51.67
YAYDSCQGTLTS	56.00
CYKQRSLAFPIT	95.78
YKKYWRDHRGTA	71.78
PELVCQYSFNSQ	57.33
AAAGQKICNKKW	77.67
GVDIACCSTDNC	44.89
ICAKKWTKMGPK	58.78
VGIYCCKTDKCA	53.33
PPGKNACYKMFM	73.78
EKIAFKRFDQRK	63.00
LECNKLVPAAHK	58.78
AAVCVITKKTGN	65.89
NMIQCTVPNASW	48.89
KIKCCKSDNANL	57.22
LGQATTEKWNRV	53.78
SAVISYNLYSLN	47.44
HNIGMPFRNAKL	55.22
YGCVKCAKTDRC	60.89
SYVRALTMANKK	54.78
CVASCAEFESRF	65.78
MLPAKRGCINVC	55.44
FAHSQLIVHLDL	48.11
VCYTKAWCDGFC	58.44
IDVCPKNSLLAK	89.11
HFSAGVLPFESH	50.56
TMCASHTTTSRA	64.56
TCPKGKNLCYAM	47.00
PPTTKACPGETN	49.00
IKCCSTDYCNPA	44.67
LKYVACNTDRCN	48.89
IKCCSTDYCNPF	44.00
NGSILFGIAGDN	55.44
AVRRHSDPARR	40.11
KACPEGNNLCFK	48.56
AITTQNCPAGQN	46.44
YNLAAQQCAQFI	48.56
AGQNLCFARWQY	47.11
GYHADNQKRMVC	60.56
YEACQGTLTSCG	54.89
PVSSMAGASGFS	53.89
YPGLRTKGNLET	55.44
TNYFHKTLAHAP	57.56
KPEEKFCASDVF	40.11
SFWAALNVVRLD	41.56
DMPRPRCCKSD	59.33
WACFADCSSS	52.56
KVATCHRDMKFC	58.00
CAKGTCCAVSLW	42.00
CVTGASIGGIST	61.11
CFKRWAYISPRM	50.56
CSKNHAASRQSF	58.78
RDHRGSIAERGC	68.11
AICHNQQSSQRP	69.89
ALGEHSVCDSVS	47.78
NLYQFKNMAKCT	66.44
KITAYFHKTLAH	61.33
SYRYGGKATNYF	55.22
FAKKITYKRGCA	51.11
YAKTYTYDSCQG	42.67
WKAKQALPFDYS	50.78
CPDGQNLCFKRR	50.44
GCGAPSVKKGVK	67.00
ANARPCSSPLVC	63.78
GLRTKGNLEALS	57.67
IRCFITADVTSQ	44.56
PSVKKGVGIYCC	54.00
AKAREIVECCT	50.44
GCGAPSVKKGVG	71.67
CYTATWCDNFCG	41.78
CPDGQNLCFKRA	53.11
TAENCPAGQNLC	39.67
ADTFEHAIEELL	41.56
CSVNHHHAHNAS	46.89
EDSMASFLKTLI	45.67
WCDGFASRRGER	60.44
LLLLGLLTLWA	45.22
TPMLPVKRGCID	81.67
LLLLGLLTLWA	42.33
TPMLPVKRGCIA	90.44
LKAVCCNTDRCN	61.56
TPMLPVKRGCIN	84.44
AGVGIYCCKTD	48.22
WQYISPRMYDAT	51.67
NCFARAAYNDKN	53.78
RATRGCAVTCPV	45.67
AHNTPLPFIYKT	51.78
LLEEAKNYLDAA	51.22
ACKASIPAFYYN	40.44
PHGANICYTETW	52.11
CHNQASSQPPT	56.33
YESCQGTLTCKA	62.22
YMVATPMAPVKR	69.56
TNYFAKTLAHVP	56.00
SKTCPPGKALCY	54.89
IQHPLQPQAGAH	66.44
QMSKVVTCKAEE	52.78
YIKTYTYEACQG	46.33
SKDCPNGHVCYA	47.33
KLIPPFWKACPK	58.00
IPKQGARTKDAV	56.11
AEGFVRALAELA	43.56
KTATYDSCQGTL	45.89
RGCADACPKTAA	55.22
TSWGCFADCSSA	48.44
TPKNADIIKGCA	48.78
QNLCFIRRHYAN	50.33
SGMAPVSSMAGA	61.44
SGMAPVSSMAGN	50.00
TSWGCFADCSSS	38.11
TCAKADEYGCVK	56.78
RAAQQCLEFAYG	44.33
CSAKEKACAKQH	40.44
CARCGVSGCHLR	52.33
TLTCVKSNSIWA	46.78
TLTCVKSNSIWF	39.56
MIECCSTAKCNR	46.11
TADCPAGQNVCF	49.11
TCPAGKNACYKM	105.78
CYKLVPPFAKTC	51.56
LLYLFQGFSAN	47.11
AVAGSSGPAAL	58.89
PAQTACCKGDRC	46.22
SAYILFLFIIYS	49.44
APGENICYTKTW	52.78
LLSTAFSYRYG	47.33
DSLATIIMEYAG	52.78
VHNLAEHSVCDS	43.56
CNKLVPAASKTC	53.44
KEMIECCSTAKC	49.11
INLADNKIEIVE	39.33
TATCAKPTNVRE	67.11
AINCCGTDKCNK	56.11
CSVNAHHHHNAS	52.33
AALRIIRDLHPD	44.33
TCYKMAIRTHRQ	52.78
AALRIIRDLHPA	50.33
VTIVCLDAGYTL	53.33
APSRSWWDFAD	48.11
QYFYEAKCSTKG	75.11
GCPSKEMLAAIH	46.33
AFKRWHYVTPKN	57.89
TAWGCFADCSSS	50.33
LALNATSRRKRY	62.22
PREIVQCCSTDK	47.33
RRPLSRYIAGCA	49.44
AKKGVGIYCCK	50.78
PREIVQCCSTDA	43.78
DPARRGELSACD	55.89
QKEIVDLHNSAR	56.56
TEGKTARGEYSV	48.89
EYGCVKCCAIDK	46.22
TSCGANNKAAAS	59.00
AKRWQYISPRMY	62.00
WAELAVVRLDHN	39.89
YKIKIDLPLGAP	44.78
SIRGKAVDLGCA	47.22
ACVKSNSIWFPT	46.00
TALLTLLVVTIV	41.00
GEDLCATKKWCA	68.44
CPKSSLLVAYVC	55.44
KYWRDHRGTIIE	71.67
YNDKNYNIAFNA	45.33
KYWRDHRGTIIA	102.33
KCYPFTYSACRG	55.78
WCDGFCSSRGAR	59.22
RGCGCAPGDDYL	41.67
EIVDLHNSARRR	49.00
ATENCPAGQNLC	45.89
METALLTLLVVT	42.67
VRLDHNNVVAIV	45.11
DICYTKAWCDGF	51.33
VDIAGHQVTVLG	46.22
FYYNQKKAQCE	76.11
PQPAATIGCEEK	46.67
EKWNRVVDAMPH	59.78
TIHCCATDKCNE	45.89
ERGCGCPSVKNA	53.22
SCKKQASSFYFK	62.11
RNLKLILQGASS	44.44
ERGCGCPSVKNG	63.67
RCNKKWTKAGPK	58.00
AYGGKITNYFHK	43.78
ANCFARAPYIDK	57.22
NFCGMRGKRVDL	49.78
ARATANDKNYNI	51.33
ANCFARAPYIDA	44.78
PQAPQNPHLQQP	41.78
FASSRGKRVDLG	61.22
ANKIEIVEAEAP	41.67
IKCCSTDNANPF	47.67
GADICYTKTWCD	43.11
FANMIQCTVPNR	71.00
PPTIKTCAGETN	53.33
TRGCVATCPIAE	46.56
NLDNKVYKEAFF	52.78
CFTPRGDAPRPR	46.44
RRHYVVAKIYD	46.11
YSLCFCLLIILS	46.56
SRRAERVDLGCA	42.33
KVAVKRGCIDVC	61.67
RRHYVVAKIYD	51.11
TIWIVALLICIL	46.44
FEAHTSSLPTEG	46.11
ADTCPVRKPRE	50.33
LFYKTCAAGKDL	61.00
YSLCFCLLIILA	43.22
YKACPAGKDLCY	44.44
LVVTIVALDLAS	39.11
ATCSAKEKFCAK	67.67
RICASHKASLPR	54.44
KEEPQTVAEMPG	43.67
TTTSRAILTACG	59.67
IDACPKNSALVK	836.89
DLCYKMYAVSDK	61.22
NTIFGATTENCP	54.44
STLDKHLRKKIN	46.00
IVYTSGCSAYCR	46.89
LVVTIVALDLAH	42.22
STLDKHLRKKIA	44.44
YNEAAKISGCWP	42.11
AGQNLAFIRRHY	47.56
MGNGAILFGIPG	44.11
HKTPQPAATITC	42.78
SYNLASLNKMGD	76.00
AWCADWCTSRGK	57.56
TPMIPVKRGAID	124.67
LPAAKGACKAHK	40.22
CQEDSAYKNIWT	40.11
PALYDVKRGCTA	63.22
AGCAATCPTVKP	56.56
HLASRASFWAEL	56.00
IPAIYQLLCSDE	42.78
KTPSDQSKACPP	39.22
NLASLNKMGDSQ	56.00
TMCYSHTTTSRA	57.67
GKSIGGISTEEC	53.67
GKSIGGISTEEA	53.11
TIFMLKLALNEM	56.00
SAYKKTWSDHRG	65.89
AVVTIVCLDLAS	43.00
PKLYDVKRACTA	48.56
AGAKICFKNWKK	68.44
PPTTKTCAGETN	38.78
AVVRIVAASTC	43.11
AKTIDECRRTCV	46.44
HSQLIVHLDLKA	46.11
TNYAHKTLAHVP	51.33
LKCAQLIPPFWK	49.33
KAKIKCCKSDNC	47.78
ETKCKNPAPEPS	39.56
ANLKPVTRMNGN	49.56
HAPAFYYNKDSH	41.44
HSQLIVHLDLKP	44.00
NIKCCSTANCN	41.11
NAEKICFKRFDQ	46.67
CANTPLPFIYKT	63.22
LKQYFAETKCST	47.33
TSGCSSYCRDAT	49.78
FKNMIHATVPNR	60.11
FCRIRGERADLG	54.33
IKCCSTDNCNPA	45.44
AATCPVAKARE	70.22
IMEYAGNATLHH	45.56
SYIALGQRATEK	59.78
KTYSYECSQGTA	53.22
PKKEIFAKSIHC	54.78
AGQKRCNKKWAK	46.11
WPYFKAYSYECS	49.78
AIPATIFMLKLW	44.89
KFVTNVPGVIAA	47.22
TTTACRVNSCYR	55.89
IWFPTSADCPDG	45.44
AKNLCYKMFMVS	54.44
NLCFKRWQYIAP	54.56
CEGNTCYKMFAR	56.89
DAKHCKIWFGND	45.22
IKACSTDYCNPF	51.00
CPKAKPGVGIHC	50.44
DPHDPAGTIIVR	43.78
QLVPAFWKTCPE	49.00
ATADEYGCVKCC	46.56
SDAVTRQSPADH	40.56
PKSSLVLKYVAC	54.33
PSAKPETCPHGE	44.67
DDGAVKCCNTDK	64.44
SGCHARTTCSAK	47.22
LKLILQGCSSAC	51.56
NNIRPPNAYKIK	89.89
EECAAGQKIAFK	74.33
PDITSADCPNGH	38.67
IDVCPKNSLVLK	55.22
NPNQSMNPPAPG	45.78
KCSTKGYAKAGC	61.00
IDVCPKNSLVLA	44.44
EAARELMDLYL	41.33
AHFANYGCYCGR	47.56
RVKSKAKCCKSD	44.00
IILSIPAIYQL	44.33
WVTAAAKKTAVD	197.78
GTGEKCCTADRC	45.22
RAALTNCGENSC	44.33
CPKAEYRDVINC	42.78
ILQGCASSCSET	54.67
GCINVAPKDSAL	62.78
TVCPAEKNCYKK	87.00
KTSALAKYVCCN	76.00
RVALGCAATCPK	70.11
HHVIYGTAYLTG	45.56
FITSENCPAAQN	46.44
KIEIVEAAAPEW	40.44
TSCGAANNAAAS	50.22
LKCYQHGKAVTC	100.22
NAYSLNKMGDSQ	50.67
AANRFRTIDECN	45.78
FCRIRAERVDLG	54.33
ICFKKWTKMGAK	72.89
LCFALLIILSIP	53.22
TRICYSHKLLAA	49.67
QARFSSPRVLLS	49.78
DGACSSRGKRVD	65.22
EKFFGVGSASRI	60.00
DNAKRMVCNTIN	47.89
RACYNHLGTKPP	63.44
EAFFETKCKNPN	49.00
EPQTVPEMAGET	48.00
YTEATRGCTATC	48.44
GCRGIDSSHWAS	49.67
SRYIRACADTCP	43.89
CSSSCSEAENNK	64.44
RYDLGAAATCPT	51.78
CSAAEKFCAKQH	55.78
TIHCANTDKCNE	58.11
CAATCAKVDNND	52.22
PKADEAGCVKCC	47.11
IMTQTREKEFV	56.00
STDNCNPFATRE	50.22
EDSCYANIWTFD	41.44
PGQNLCFKRAQY	47.22
MAEAGAAVKQCS	46.78
IMTQTREKEFVA	73.33
AGPCMFFIAAF	47.11
PKMVLGRGCGAP	53.22
CPKVAPGVGIHC	49.56
NVRATIRCCETD	50.22
KQGIHLHCAQSD	49.22
PDLKAQTCPPGE	46.56
RATAKSCEENSC	50.00
DLAHTRIAYSHK	44.56
KAYDEAEKISGC	61.22
RRGCAATAPEAK	48.56
CLICPEKACNKV	47.44
KCAPFTYSGCRG	55.67
HDACYNEAEKIS	57.78
LAYPGARTKGNL	63.33
PKNSLLVKYEAC	609.78
NAISTLWWHGCV	43.67
RWASHQGVEIKG	70.00
ATSAAGMAETAA	55.11
GITTEACPDGQN	45.44
VSRGCTATAPKA	129.78
SIRGKRVDAGCA	46.00
CAPNLACAQTSP	62.22
LRIGPCARKIPS	81.33
TLECHNQQASQT	50.67
RAMKFCYHNTGM	47.00
VYLYASAGFFCA	44.67
TICYNHLAIRSE	52.11
AGEAEKISGCWP	45.89
NIWRNATFDNIR	49.78
CCSTDNCNPFAV	50.44
CCSTDNCNPFAT	46.33
YSDITAGCAATC	47.67
WYCKEPVRIGSA	52.22
WYCKEPVRIGSC	40.78
AHVPEIIERAGS	49.89
PRYAEITRGCAA	53.56
YRKSRRHPAKM	50.89
LSENAPLEPPPL	47.22
NMYMVSTSAVPV	47.22
EGNNLCFKGTAK	64.33
YIDANYNIDFNA	54.67
VKYMCANTDKCN	42.78
NSIWFIASENCP	55.56
ACPDGQNICYAK	61.78
RCYQAIPAFYYN	53.67
ACPSVKKGVKIN	52.22
NQQSSQRPTIAT	57.78
ELGCVATCPKVA	67.89
AKNSLLVKYECC	101.22
KSIGAISTEECA	50.89
DTSETCPDGQAI	44.56
YIRGCADTCPVG	52.56
YIRGCADTCPVA	47.11
TKPPTTEACGDD	49.56
HRASDITWGCAA	45.11
HVSNLGCPSLRA	50.11
HVSNLGCPSLRD	50.22
ACPEVYCNRFHT	57.11
MFIATSPDYISD	52.00
WPYIKTYTYASC	50.56
PAKRGCINVCPK	54.78
NSNDDLKCDHGF	38.67
ICAKRFDQRKLL	44.44
WHYVTAKNYDII	44.56
KFCYSDVFMPAR	47.33
QAKATKTCEENS	48.89
VTAVCLDLAHTR	53.00
NRFATIEKCRHA	49.33
SFWAELNVARLD	50.00
YSFNSQAFAELL	46.00
HDPRGTIAVRGC	45.22
PEMFCGKFAICR	50.11
NTINLDDNKIEA	42.89
ACWPYIKTYTYD	51.22
HYVIPRATEITR	40.33
CYTKTWCANFCG	44.67
NTINLDDNKIEI	42.89
YMVSASTIPVKR	55.89
ADTCPVRAPREI	54.56
CSKAHLASRQSF	48.78
IDVCAKSSLVLK	50.56
LAYPALRTKGNL	57.67
GEDIAYTKTWCD	46.67
YTKMWADNFCGM	52.11
KHSAPVTRQSPA	78.00
KTGVDIACCSTD	55.33
AVCELAKCEERH	59.44
LDAEFLRQQRAF	45.44
FLKTLIQAGIAK	54.56
CNKLVPLFYATC	41.44
SNLGCASLRDPR	52.78
VAIAHKTCPAGK	79.00
PPTIKTCPGATN	46.78
PKNSALVKYMAC	699.89
NSYCTETATFIK	48.22
PMQPQAPINPNQ	49.44
GAWPYIKTYTYD	49.11
TTAATTKSCGEN	60.33
RYAEGKTHRGEY	46.67
AFPTSEDCPDGQ	48.33
CNKAPSDQSKIC	54.11
RALSEDSMNSFL	39.44
YDVSRGCTATCA	46.44
KTYAYECSQGTL	69.89
AGVGIKCCSTA	52.33
FKRFDQRALLGK	49.22
GCPRMKPGTKAE	51.11
YGGCGGNAARFK	88.11
YDVSRGCTATCP	42.22
REYISERGCGAP	59.67
MFFISAFYYSKA	44.00
LFLLEEYKAYLD	49.22
MLAAIHCCRSDK	60.22
MFFISAFYYSKG	56.56
DFNSEATRRKKK	49.00
EAAQKRFSLILA	39.22
FGGVNAEECAAG	45.78
GETNCYAKRWRD	45.33
VSTLAVPVKRGC	62.11
CPKVKAGVGIHC	358.22
TPLEPPPLYLME	43.67
TPLEPPPLYLMA	46.44
LKSQTCPPGEAL	49.22
FMVSNATVPVKR	67.22
VIQPSKENADAD	46.67
AGFVSSYYYNR	57.33
AAACPKPTNVR	68.11
SSRVMLSSQAPL	64.44
TNYFHKTLAHVA	51.89
DHRGTAIKRGCG	48.78
RKKKQAEIVDLH	46.78
PFWKTCPEGKAL	73.56
KMYMVASSTVP	50.00
QNLCFKGTAKFP	57.33
SFWAELNAVRLD	49.22
TQEDSCAKNIWR	54.56
GCPRMKPATKLE	65.33
NANRFKTIDECH	50.33
LIQAGIWKNTIA	49.22
NANRFKTIDECA	46.00
TTKSCVEASCYK	63.44
IDVCPKASALVK	140.44
LIQAGIWKNTIP	61.33
NANRFKTIDECR	47.56
QAGIWKNAIPKQ	106.67
ERGCGCPAVKNG	58.11
CYTKKWCADWCA	39.44
AQNLCFKRWQYI	45.78
SARDPRPTAPAA	87.67
PKNSALVKAMCC	157.56
VIQASKENKDAD	39.78
LVLKAECCNTDR	49.44
TTEKWNRVVDCA	45.78
TTEKWNRVVDCM	51.33
PLNGHNTLIPAY	52.33
WKTCAEGKNLCY	52.67
KAYIASFHYNLA	45.11
LKCHQLIPPAWK	63.78
LAQAGIWKNTIP	57.67
GCAATCPTVKTA	60.22
LKCNKLIPAFWK	44.56
NLCYKMYAVATP	59.44
YHATGMPFRNLK	70.44
LSNFNPSALATV	51.67
AGQKICNKKWAK	51.89
CAAACPTVRTG	50.00
SWWHFANAGCYC	42.56
TIIERGCGCPAV	54.56
CYTKKWCADWCT	44.67
SGCASYCRDGTG	47.00
AVLPFESHTSSL	39.33
KYDPCFGHKIDA	57.44
RGADKRYWNSQC	49.89
KDGGACAASVCD	50.11
CAITPDVTSQIC	53.56
CVTKNAIFGITT	46.67
NHQSTTPATAKS	85.78
GIHCCASDKCNY	47.44
VKKGIEINCATT	43.67
RRAYVVPKIYDI	54.78
PLAPDTPLESWP	51.44
FKKFDQRNLLGA	70.33
RRAYVVPKIYDS	54.22
TITCEEATCYKK	74.22
FKKFDQRNLLGK	55.00
GNAAEFAKIFQF	49.78
PVSGAAKACKLP	49.00
FYYSKAANKCYP	61.11
VKKGVGIYCCAT	42.33
AATCPEAKPAEI	51.89
SNACHSFTYSGC	52.56
SHKAPQPSATIG	48.78
VCAAKGEKFFGV	48.00
IYKTCPEGNNLC	50.33
IKCCATDNCNLF	48.78
IYKTCPEGNNLA	43.89
DLAYTLECHNQQ	48.00
LKPATRMNGNFA	59.44
TWCAGFCSQRGK	68.78
EKIAFKKLHQRR	50.22
NTGMPFANLKLI	53.67
YPATYSGCRGNA	46.22
RKALGKRYIRGC	44.33
ICFARFNERKLL	56.44
NSEATRRKKKQK	49.44
CAATAPKVDNND	47.89
EALALNRTSRRK	60.00
FFCAGALLNHEW	48.33
FCSARGERVDLG	58.11
TKPPTTECTAED	42.33
LRKKINLKAVTR	46.67
LKMKPVWASSCP	49.22
MHSEPPVYAALS	46.22
TAREYISERGCG	51.56
RFYEGNLLAKRY	47.00
HAYSDITWGCAA	45.56
NHVYTSGCSAYC	56.44
TVPSYAANNLG	40.22
GPKLYDVSRACT	52.44
KKWTKMGPKAYD	75.33
EAMDLYLKMKPV	63.33
ANTCHSFTYSGC	49.33
ATPSVKPETCPH	51.44
YPKEAIECCSTD	55.11
CRNFATCRNGEK	53.89
FTRGAAATCPKA	79.44
MGPKLYAVSRGC	58.44
ASRFRYLLCCRI	41.11
RSLQFPIATVCP	50.22
PETCPHGANICY	56.22
ARATYNDANYNI	47.44
LAYPGLRTKGNL	66.11
DGFASSRGKRVD	66.78
LAYPGLRTKGNA	59.89
TIRCCETDKANE	48.22
AIVCLLICILPL	43.78
LQAKTTKSCEGA	54.78
LQAKTTKSCEGN	66.33
IHPALHQMQPPA	65.44
SETCPDGANICY	49.33
CGMRGARVDLGC	53.33
KLILQGCASSCS	51.22
ANAKCAASVCDC	46.11
LGQRATEKWNRV	47.89
QNPHLQQAGPNP	52.78
QKFIYGGCGGAA	61.00
TGKSIGGISTEE	54.89
TGKSIGGISTEA	58.00
MGPKLYDAKRGC	55.44
ALLKVVCCS	49.22
VGIKCCSTDNCN	47.11
PCMFFISAFYAS	53.44
PSAYYKWKAKQC	65.11
TLIPHYQAIQHP	47.44
PPTTATCGDDSC	52.89
IAPPNFYKIKID	52.33
HQGVAIKGCVAS	43.33
DLDRCAQIHDNC	50.56
NGAKICFKKFDQ	57.00
RASIHCCRSDKC	54.89
NTQLPFIYKTCP	72.22
ADLYSSRVMLSS	45.11
CAAACPKSSLL	62.33
FCYHNTGAPFRN	59.67
NTQLPFIYKTCA	47.89
ADLYSSRVMLSA	49.89
YKNALDAANMSM	48.11
CYARSLPKIPLI	43.33
SSGVLPFEAHTS	54.33
RYIAGCADTCPV	47.00
ASFHYNRAAQQC	60.22
YAKEGCRGIDAR	57.78
KSFAGVNTEECA	52.00
PVRAPREIVQCC	50.11
KMYMAATPMLPV	109.00
NSIAFITSENCP	41.33
CGAANNCAASA	46.78
TKMGPKLYDVSA	352.56
CYSAVFMPFRNH	47.44
YQKIAAFYYNQK	59.89
AECHNQQSSQP	49.44
ARKIPSFYYKWK	51.89
APQNPHLQQPGP	876.00
LQFIYAGCGGNA	54.22
AKEYFFETKCKN	61.56
TVTVLEAVPVPK	68.11
KGAVASCPEFES	45.22
ATCPTAKPGVDI	50.00
PSYNANNLGAPP	47.56
IFAKSIHCCRSD	45.33
LPAIAAGRGCGC	54.56
AWAELTPVSGAA	50.89
TDDCDAFPTRKR	49.33
KEMIECASTDKC	47.00
YKNIWTFDNIAR	53.56
GCIDVCPKSSLL	58.78
ACQIHDNCYGEA	40.44
SHKASLPAATKT	50.67
MIAYKQQSLQFP	86.00
TPADDLDRCCQI	44.11
AQEDSCYKNIWR	46.78
AQEDSCYKNIWT	44.00
ALNVVRLDHNNV	51.89
AYTLTCVTGKSI	56.11
PRVLLSENTPLE	50.33
PRVLLSENTPLA	47.22
DLDRCCQAHDNC	43.22
FSACGGNANRFQ	59.67
VSTSTVPVKAGC	54.67
FPITTVCAGEKN	52.00
GVNIKCASRDNC	48.33
PAFYYKWKAKQC	59.11
PLPFIYKTCPEG	60.44
FKRFNRIAGKRY	51.11
GANDATRGLTSL	61.78
GCIDACPKSSLL	78.22
KFPLKFPVKRAC	45.78
TKMGPKLYAVSR	56.33
IVCLDLAYTLTC	36.33
STDNCDPFPVAN	43.56
KSTIPVKAGCID	43.44
ICAKKFDQRNLL	50.00
TFCAVNSCYRRT	50.33
ARETVDAVCELI	45.89
GPNDATAGLTSL	46.11
RATYNDKNYNAD	52.44
NSLVAKYECCNT	43.44
PQNAATITCEEK	51.89
TLIPHYQSIAHP	55.33
VDDLARCCQIHD	45.11
KKWTKMAPKLYD	52.00
RDMKFCYHNTGA	56.33
FHYNLAAAQCLQ	53.67
KRKIPAFYYKWK	62.22
LLVKYVCANTDR	58.11
KPGVNIKACSRD	54.78
STDNCAPFPTRE	56.33
ASRIRRLPPHLA	40.44
TMCYSATTTSRA	60.78
QKFIYGACGGNA	54.67
PTAPAALRAIRD	42.89
TLTCVKSNAIWF	45.33
LEEIAKNMEAGF	53.78
GCIDVCPKSSLV	53.11
TCPPAKNLCYKM	74.89
LKQYFYETACST	46.67
LRTTCSAKEAFC	44.22
SRSWWDAADYGC	57.11
EHPMQPQPAINP	43.89
TAPKADDDGCVK	54.89
ATRGATSLADTF	40.11
GAADTCPVRKPR	49.22
AELLSTKFS	45.44
AELLSTKFS	59.56
PTVKPGVDIACC	47.22
LIKCEERAEALR	48.44
MICHNQQSSQPA	41.56
TTEACQEDSCYK	62.11
DCDRAAANCFAR	47.67
PEKACNKVHTCR	73.44
YFHKTLAAVPEI	53.00
MICHNQQSSQPP	41.89
PEKACNKVHTCL	59.11
EAVDAVCELIKC	56.00
QHHANPQMPVQ	41.56
TSAAPPTASGMA	64.00
ERVDLGCAATAP	44.89
LLGKRYTRGCAV	53.78
TCPDGQNIAYEK	69.56
LVCQYSFNSQAF	59.11
YPLPPAIPDTPL	42.11
EGQNLCFKGTLK	45.89
VKPATCPHGENI	40.22
PVKRGAINVCPK	72.56
EGQNLCFKGTLA	53.00
NFYKIKADLPLG	51.56
NVTSAAPATNSG	45.11
RRKLCILHRNPG	47.67
RRKLCILHRNPA	45.00
CLDLASTMIAYS	54.00
SDANYFYALKYQ	41.78
TNFVAANQCRAL	50.00
CPPGDDNLEVKA	369.33
PPTTETCQADSC	36.78
CPPGDDNLEVKC	47.00
PPPAYLMEEPLA	51.56
GCRGIDKRYWNS	45.44
KLVPPFWATCPE	43.22
KKIAYKRGCADA	51.11
KACPEGKNLCFK	57.89
ALPEAQNGFSFH	54.00
RETARCCETD	41.11
LLQAKTTKACEE	75.44
PKIYDATRGCAA	59.78
DGFCAIRGERVD	45.78
VCPKDAALVKYM	56.44
AVITGACARDLQ	55.67
SEAPVYANLSNF	37.89
CAASVCDCARLA	47.56
NASALNTVPSYN	49.11
GATVTVAEKVPV	60.56
VCPKDAALVKYV	51.56
LLTALVVTIVCL	55.56
DGFCSIRGKRVA	48.44
EQITCCSTDACN	55.33
DGFCSIRGKRVD	59.22
ITPDVASQACPD	56.67
YISPRMYDFARG	46.89
CAKKRWRDHRGS	58.56
PCKRAIPSFYYK	57.67
CAKKRWRDHRGT	63.00
PKVKAGVGIKAC	78.89
AFRNLKLILQGC	50.78
DARQLASDANYF	43.33
CAKKRWRDHRGY	53.33
EMLAQTVCTTSA	52.89
AWCSQRAKIVEL	51.67
AVITGACERDAQ	47.56
ACRGNANRFKTI	58.11
QVPLEPALLFLL	40.22
LTTSQATKLGFR	55.11
SPRMYDFARGCA	48.67
TCAKVKTGVEIK	59.56
FTWSGCGGNSAR	81.00
IMTQTREAEFV	52.11
LKCAQHGKVVTC	64.33
GRGCGCPLALPF	60.11
KGAANRFSTIEK	59.00
AATRICYSHKLL	53.78
QSSQRPTIKTCA	54.56
NVTSAAAPTNSG	49.33
GATKRPVSAIWA	44.78
PKATNVRETIHC	52.78
GEKCCTTDRCNG	56.33
TFEHVAEELLDE	49.78
CLDLASTAICYS	49.44
KLIPAFWKTCPK	74.11
CARDMKFCYHNT	42.22
VTIVCLALGYTL	46.78
WHFANYACYCGR	40.78
QTVPAMPGETPP	42.89
PAGQNVCFKRAH	48.44
YWNSQCRTTASY	58.22
STKFSYRAGGKI	56.67
KSCAENSCYKSI	58.56
WCSIDWAQLCLL	47.11
GAGGNSNRFKTI	70.56
IRTSREYASERG	55.67
RTCNKTASDQSK	69.33
EITRACTATCPK	94.89
GEASVCDSVSAW	41.67
EYGCVKCCNIAK	52.89
ASFNSQRFAELL	53.22
CYTHKSLAAKTT	62.78
YLEVKCCTAPDK	72.44
PAGKNLCYQMAM	51.67
AANQCANLMAH	47.22
KIKACKSDNCNL	45.56
PINPNQSMAPPL	48.00
TAMWAYQTECCK	54.11
EATCYKKFVTNV	52.56
ELGCVATCPKAK	58.89
CDIVAGLMALHS	48.67
PKNSLVLKYVAC	45.33
PKSSALLKVAC	88.11
EDSAYKNIWTFD	45.11
RGEYSVADSESR	49.56
QDTKLGARPVVS	51.56
AAAGANFVAA	43.33
GAPTTGRKTEAG	65.56
KYCNKVHTARNG	65.11
IWAPTSEDCPPG	40.67
NCYAEAEKISGC	42.00
HRYTEITRGATA	59.44
ATYNAKNYNIDF	61.00
VKPYEQIACCS	59.78
GIHLHCCQSAKC	47.89
GQNLCFKRAQYI	50.11
PGTKAECCTSDK	67.00
DHRATIIKRGCG	47.67
WVTDKTSAVDIA	52.89
PCSSALVCPAKG	61.00
YPFTYSGCRGNA	46.89
GCPSKEALVAIH	45.78
AKPAEIVQCCS	56.33
GENACYTKTWCD	53.67
NLAFKRWQYISP	59.67
ANDIIYIIGG	39.89
SLRDPRANAPST	53.11
ALLTLWAELTP	41.11
ATCPKSSLAVKY	258.78
FVAANQARNL	46.00
AMCYSHTTTSRA	53.67
DGTGEKCCTTDR	49.56
CFARAAYNDKNY	55.44
KEEAKRWQSTLD	57.67
QIHDNCAGEAEK	54.78
ALTAEGNQASWR	45.22
DGTGEKCCTTDA	56.67
WTAKKCLPFLAS	46.33
QKFIYGGCGANA	42.78
LRKKINLAPVTR	55.56
PLALMEEPLALN	50.89
ARGCGCPSVKNG	67.11
PQLPQNPHLQQA	45.00
NLEAKCCTSPDK	58.33
IGAPFRNLKLIL	53.00
KRWQSTLAKHLR	57.00
PQLPQNPHLQQP	46.22
PINPNQSANPPL	53.67
EIVECCSTDGCN	45.22
GCGGNAARFRTI	39.78
AYCNPFPVWNPR	70.11
INLDDNKIEAVE	38.78
MAGNSGFSANMA	68.22
YKMIWTADGVIR	60.56
CFIAPDVTSQAC	44.67
KTPQNSAAITCE	63.89
PTSEDCADGQNL	52.22
MAGNSGFSANMH	58.22
SVCDAESRWVTD	42.33
ATWCDGFCRIRG	44.67
YDVARGCTATCP	42.44
NLCANMYMVSTS	56.22
RTLRDPHDPRGA	57.89
VNSCYRRALRDP	43.56
NPSALNTVPSAN	50.56
HLASRQSFWAAL	40.56
ILQGCSSSCAET	45.44
RTLRDPHDPRGT	92.78
HAASRQSFWAEL	39.44
VDIKCCSTDNCA	52.22
TWCDAWCSQRAK	62.11
PCMFFISAFAYS	39.11
IRRGCGCFTARG	49.44
NANRAKTIDECH	44.67
VDIKCCSTDNCN	41.56
DYGCYCGRGGSA	68.00
QRGKIAELGCAA	388.44
GCIAVCPKNSAL	72.11
CHQLIPPAWKTC	49.00
AYKLVPPFWKTC	56.22
IIGGHALENNIR	53.56
ECPELVCQYAFN	42.33
EFVVVGGYHADN	44.78
[truncated: 48,491 more rows]
